# Supplementary material for: ADH Gene Cloning and Identification of Flooding-Responsive Genes in Taxodium distichum (L.) Rich
Source: Plants (Basel). 2023 Feb 3;12(3):678. doi: 10.3390/plants12030678 (PMC9919530; doi:10.3390/plants12030678)
Supplement: Supplementary file 1 [file plants-12-00678-s001.zip]

Archive with 7 entries (7 files):
- Table S1 Primers for PCR and qPCR.xlsx
- Table S2 Other species ADH information in phylogenetic analysis.xlsx
- Table S3 Subcellular  localization prediction .xlsx
- Table S4 qPCRdata.xlsx
- Text S1 15 TdADH CDS.txt
- Text S2 15 TdADH putative protein sequences.txt
- Text S3 34 Sequences blasted.txt
