# Supplementary material for: ADH Gene Cloning and Identification of Flooding-Responsive Genes in Taxodium distichum (L.) Rich
Source: Plants (Basel). 2023 Feb 3;12(3):678. doi: 10.3390/plants12030678 (PMC9919530; doi:10.3390/plants12030678)
Supplement: Supplementary file 1 [file plants-12-00678-s001.zip › Table S1 Primers for PCR and qPCR.xlsx]

## Sheet: Primers for PCR
Name	Forward PCR Primer 5'→3'	Reverse PCR Primer 5'→3'
TdADHA1	ATGTCAATTCCTCTTCCAGGAC	CTAATCTTCCATATTAATTATGCAAC
TdADHA2	ATGGAAGTCAGGATAAAAATCT	CTAGTTTTCCAGTTTAATTACACAT
TdADHA3	ATGTCAAGCGCTACTGCAGG	ATCCAGTTTCATGACACATCTC
TdADHB1	ATGACGTCCGGTGCAG	TTAATCTACTTGCATCCTTAGG
TdADH-likeB2	ATGTCGACTGAGGGGCA	TTAGAGATTGCCTGAAGAGGT
TdADHC1	ATGGAAAAGGATAACTCTTG	TCAAAGATGGAGAACACAT
TdADH-likeC2	ATGGATACTGCTGGGAAA	TTAGAACATTTGCATGACACA
TdADHC3	ATGGAGATACAGAATGGAAT	GAAGTGAAGAACACATCTCA
TdADHC4	ATGGAGATACAGAATGGAA	CTAGAAGTGAAGAACACATCT
TdADH-likeD1, TdADH-likeD2	ATGAGTGGATCATTTGGCAACT	CTAATGCAATGCCCTGTCC
TdADH-likeD3	ATGCTACACAGTCCACAATTACA	CTACTGCAATGTCCTGTTCATC
TdADH-likeE1	ATGACTGCGGAGTGCAGAA	TCATTTGGTTTTAGTGGGTCTTA
TdADH-likeE2	ATGATGGAAGACGAAGAGGAAG	TCATGGAACTAATACAGCAGCAC
TdADH-likeE3	ATGGCAAATTTCTCGC	TTACATAATTTCAACCACAG

## Sheet: Primers for qPCR
Name	Forward qPCR Primer 5'→3'	Reverse qPCR Primer 5'→3'
TdADHA1	TCTGGCAAGCAAAGGGCCAA	TGCAGTGCCTGCATTGTCCA
TdADHA2	CCTGCAGCACCTCTCAGCAA	CGCAAGCCCAACTCCTCCAA
TdADHA3	TGTCAAGCGCTACTGCAGGG	TTGGCCCTTTGCTTGCCAGA
TdADHB1	CGGTGCAGGAGGAGAGGTCA	CTTTGGCTTGGGGAGGAGCC
TdADH-likeB2	AGAGGGTGCCAAAGCAGCAG	ACAGATGTCCCCCAGCCCTT
TdADHC1	AGAGCGTGGGAGAAGGCGTA	TTCCGGCGATCGAGAAACGG
TdADH-likeC2	GCAGTAGCATGGGGGCCAAA	CTGCACCCTCGTGGCCAAAT
TdADHC3	AGAGCGTGGGTGAGGGCATA	CCGGCTTCCCACCCAAAGAA
TdADHC4	AGAGCGTGGGTGAGGGCATA	CCGGCTTCCCACCCAAAGAA
TdADH-likeD1	AAGCTGCTGTGTGTTGGGCA	AGTGTGACACAGAGCGGTGC
TdADH-likeD2	TGGGTTAGGTGGGGCTTGGA	TGCACCTTCTGCAACAGCCA
TdADH-likeD3	GCCGCATTGCACTGAGTGTG	CCCACCTTCCAAACCCCACC
TdADH-likeE1	TGCACACAGTTCGTGGGGAC	AGGGCACCGTGTTGTTTGCT
TdADH-likeE2	GCCTATCCCACAACCTCCGC	GCCACGGAATGCCCACTCTT
TdADH-likeE3	GTCAAGCGTGGCGCAGAATG	TGGCACACCCCACATGCTTT
