# Supplementary material for: ADH Gene Cloning and Identification of Flooding-Responsive Genes in Taxodium distichum (L.) Rich
Source: Plants (Basel). 2023 Feb 3;12(3):678. doi: 10.3390/plants12030678 (PMC9919530; doi:10.3390/plants12030678)
Supplement: Supplementary file 1 [file plants-12-00678-s001.zip › Table S2 Other species ADH information in phylogenetic analysis.xlsx]

## Sheet: NCBI
Sequences searched in NCBI
Taxonomy	Species	Names assigned in this paper	Genbank ID	Amino acid sequence
Gymnosperms	Pinus pinaster	PpADHA	>CBL95265.1 alcohol dehydrogenase [Pinus pinaster]	MQSVKHKGRSGEIDPSRKPAIFTAGQVLACKDHLGRSILQGECQGLLQAKLSNAKCSGSQKPFEDKADPATSTAGEVITCKAAVAWGPGQPLKIEEVQVAPPQAMEVRIKVHYTALCRTDLVFWEAKGQAPLFPRIFGHEAAGVVESVGEGVTHLKPGDKVLPVFTGECRECRHCKSEESNMCDLLRINTERGVMINDGKSRFSINGKPIYHFLGTSTFSQYTVVHAGCAAKINADAPLEKVCILSCGVSTGMGATLNVGKPKKGSTVAIFGLGSVGLAAAEGARIAGASRIIGIDLSNDRYEPAKPFGVTEFLNPKDYDKPIQEVIAEKTGGGVDCSIECTGNIKAMIQAFEACHDGGGVSVLVGVPHEGAVFATNPVNFLNERTLRGTFFGNYKPLS…
Basal angiosperm group	Nymphaea thermarum	NtADH	>KAF3791273.1 alcohol dehydrogenase [Nymphaea thermarum]	MGYKGLLLSAPISNCVLPFMGSKTPILPSTMVITPPSLRRAIGPALLRRITKSALSSARISNMSSAPGQSIPCKAAVAWEAGKPLVIEQVEVAPPQAQEVRIKIKYTSLCHTDIYFWEAKGQDPLFPRIFGHEAAGIVESVGEGVTDFQVGDHVLPVFTGECKECAHCKSEESNMCDLLRINTERGVMLSDGKSRFSINGTPINHFLGTSTFSEYTVVHQGCLAKITPLAPLDKVCVLSCGISTGLGATLNVAKPKKGSSVAVFGLGAVGLAAAEGARIAGASRIIGVDLNSNRFEEAKKFGVTEFVNPKDHDRPVHEVLAEMTNGGVDRSVECTGNINAMISAFECVHDGWGVAVLVGVPNKDAVFMTKPVNVLNERTLKGTFFGNYKPRSDLPSVVD…
Basal angiosperm group	Nymphaea thermarum	NtADH1	>KAF3783922.1 Alcohol dehydrogenase 1 [Nymphaea thermarum]	MASTAGKVIQCRAAVAWEAGKPLVIEEVEVAPPQAMEVRIKILYTALCHTDGQTPIFPRILGHEAGGVIESVGEGVTDLQPGDHVLPVFTGECGDCAHCKSEESNMCDLLRIDPDRGVMLADGKSRFTIRGQPISHFLGTSTFSEYTVVHSGCVAKINPEAPLETVCILSCGFCTGFGATVNVAKPKEGQTVAVFGLGAVGLSVSFFSHDFLQFLAARYLMSVDGIFLSLAPWSSARFAGASKIIGVDLNPARFEQAKKFGCTDFVNPNDYEKPVQQVLVEMTNGGVDRAVECTGSIQAMIAAFECVHDGWGVAVLVGVPHKDAVFKTHPVNFLVEKTLKGTFYGNYKTRSDIPEVVEICMRKEVELEKFVTHRVPFSEINKAFDLMLSAAVAWEAGNP…
Magnoliids	Persea americana	PamADH3	>ALR87070.1 alcohol dehydrogenase 3 [Persea americana]	MATQGQIITCKAAVAWEPNKPLVIEDVQVAPPQAGEVRIKILFTALCHTDAYTWSGKDPEGLFPCILGHEAAGIVESVGEGVTEVQPGDHVIPCYQAECRECKFCKSGKTNLCGKVRGATGVGVMMNDRKSRFSVNGKFIYHFMGTSTFSQYTVVHDVSVAKIDPKAPLEKVCLLGCGVPTGLGAVWNTAKVEPGSIVAIFGLGTVGLAVAEGAKAAGASRVIGVDIDSKKFDTAKNFGVTEFVNPKDHEKPIQQVLVDLTDGGVDYSFECIGNVSVMRAALECCHKGWGTSVIVGVAASGQEICTRPFQLVTGRVWKGTAFGGFKSRSQVPWLVEKYMKKEIKVDEYITHTLTLGDINKAFDLMHEGGCLRCVLVMHT
Monocots	Aegilops speltoides	AspADH1	>ABL74271.1 alcohol dehydrogenase ADH1 [Aegilops speltoides]	MATAGKVIKCKAAVAWEAGRPLSIEEVEVAPPQAMEVRVKILFTSLCHTDVYFWEAKGQTPMFPRIFGHEAGGIVESVGEGVTELAPGDHVLPVFTGECKECPHCKSAESNMCDLLRINTDRGVMIGDGKSRFSIDGKPIYHFVGTSTFSEYTVMHVGCVAKINPEAPLDKVCVLSCGISTGLGASINVAKPPKGSTVAIFGLGAVGLAAAEGARIAGASRIIGIDLNASRFEEARKFGCTEFVNPKDHSKPVQQVLAEMTNGGVDRSVECTGNVNAMIQAFECVHDGWGVAVLVGVPHKDAEFKTHPMNFLNERTLKGTFFGNFKPRTDLPNVVEMYMRKELEVEKFITHSVPFSEINKVFDLMAKGEGIRCIIRMEN
Monocots	Aegilops speltoides	AspADH2	>ABL74270.1 alcohol dehydrogenase ADH2 [Aegilops speltoides]	MATAGKVIKCKAAVAWEAGKPLSIEEVEVAPPQAMEVRVEILYTALCHTDVYFREAKGQTPVFPRILGHEAGGIVESVGAGVTELVPGDHVLPVFTGECKDCAHCKSEESNLCDLLRINVDRGVMIGDGQSRFTIGGKPIFHFVGTSTFSEYTVIHVGCLAKINPEAPLDKVCVLSCGISTGLGATLNVAKPKKGSTVAIFGLGAVGLAAMEGAKMAGAPRIIGVDLNPAKYEQAKKFGCTDFVNPKDHTKPVQEVLVEMTNGGVDRAVECTGHVDAMISAFECVHDGWGVAVLVGVPHKEAVFKTHPMNLLNERTLKGTFFGNYKPRTDLPEVVEMYMRKELDLEKFITHSVPFSQINTAFDLMLKGEGLRCVMRMDE
Monocots	Aegilops tauschii	AtaADH2	>ABL74260.1 alcohol dehydrogenase ADH2 [Aegilops tauschii]	MATAGKVIKCKAAVAWEAGKPLSIEEVEVAPPQAMEVRVKILYTALCHTDVYFWEAKGQTPVFPRILGHEAGGIVESVGEGVTELVPGDHVLPVFTGECKDCAHCKSEESNLCDLLRINVDRGVMIGDGQSRFTIGGKPIFHFVGTSTFSEYTVIHVGCLAKINPEAPLDKVCVLSCGISTGLGATLNVAKPKKGSTVAIFGLGAVGLAAMEGAKMAGASRIIGVDLNPAKYEQAKKFGCTDFVNPKDHTKPVQEVLIEMTNGGVDRAVECTGHVDAMISAFECVHDGWGVAVLVDVPHKEAVFKTHPMNFLNERTLKGTFFGNYKPRTDLPEVVEMYMRKELDVEKFITHSVPFSQINTAFDLMLKGEGLRCVMRMDE
Monocots	Aegilops tauschii	AtaADH3	>ABL74268.1 alcohol dehydrogenase ADH3 [Aegilops tauschii]	MATAGKVIKCKAAVAWEAGKPLSIEEVEVAPPQAMEVRVKILYTALCHTDVYFWEAKGQTPVFPRILGHEAGGIVESVGEGVTELVPGDHVLPVFTGECKDCAHCKSEESNLCDLLRINVDRGAMIGDGQSRFTINGKPIFHFVGTSTFGEYTVIHVGCLAKINPEAPLDKVCVLSCGISTGLGATLNVAKPKKGSTVAIFGLGAVGLAAMEGARMAGASRIIGVDLNPAKYEQAKKFGCTDFVNPKDHSKPAQEVLVEMTNGGVDRAVECIGHIDAMIAAFECVHDGWGVAVLVGVPHKEAVFKTYPMNFLNERTLKGTFFGNYKTRTDLPEVVEMYMRKELELEKFITHSVPFSQINTAFDLMLKGEGLRCVMRMDE
Monocots	Apostasia shenzhenica	AshADH	>PKA61284.1 Alcohol dehydrogenase [Apostasia shenzhenica]	MADTAGQVIRCRAAVAWEAGKPLVIEEIEVEPPQAMEVRLKILYTSLCHSDINFWEAKSQIPIFPRIFGHEAGGIVESVGEGVADLAPGDHVLPIFTGECGECEDCRSEESNVCNLLAVDPNRKFLVTDNKASRFSLNGEVIYHFLGSTFSEYTLVPAGCVAKINPLAPLDKVSVLSCGISTGLGAALNAAKPAKGSTVAIFGLGTIGLAAAVGAKMAGAARIIGIDLNPDKFDKAKEFGVNEFINPKDHDSPVQEVLTEITNGGVDRSIECSGSVNAMISAFECLRSGWGVAVMVGLPPKDAVFKTNPWFFLEARAIKGTVLGDYKPRSDIPNLVEKYMNKELELEKFITHEVPFSEINKAFDYLLKGESLRCVIRMDG
Monocots	Cocos nucifera	CnADH	>KAG1363616.1 alcohol dehydrogenase [Cocos nucifera]	MAFFCSASRSLLRRHAKLHASLWRSLSGAATKEERIDAAGYHVAGGPSFMRGAVFWEPNRPLTTEEFHMPRPKAGELLIKTKACGVCHSDLHVMKGELPFSSPCVVGHEITGEVVDHGAHTDTGVIKRFPIGSHVVGAFIMPCGNCFFCVKGQEDLCEAFFAYNRAKGTLYDGETRLFLRSNGKPVYMYSMGGLAEYCVVPANALAVLPNSLPYTESAILGCAVFTAYGAMRHAAEMRAGDSVALHLHLNLLLHLLPLPATKIAKAFGAAEIIAVDVLDEKLQSARMLGATHTINALKEDVVDKIKEITGGLGVDVAVEALGKPLTFMQCTKSVRDGGKAVMIGLAPTNAMGEVDITRLVRRQFAITLCTYQSDMVNIVFFHMTKNIETVKIIGSYGAR…
Monocots	Hedychium coronarium	HcADH	>QCT83324.1 ADH [Hedychium coronarium]	MAADGSNGNAVPASPSRRLEGKVAFITGGAAGSGEATARLFVLHGAKVVIGDVRDEFGRAAASSIGGEDVITYVHCDVSKEADVERAVDLAVAKYGRLDIVFSNAAVLDECRGVAVAEADDFDRVMAVNVRGVFLGTKHAARAMMAAGVRGSIINNGSVATVVAGVASHAYVASKHAVLGLTRSAAAELGQHGIRVNCVSPFAYATSLACDFIHMDQKQIEQFIGAVSNLKGAVLRADDVARAAVYLASDESCYVSGQNIIIDGGFTAVNHAFGLFKN
Monocots	Musa acuminata AAA Group	MaADHA	>AIU98495.1 alcohol dehydrogenase [Musa acuminata AAA Group]	MSSSIKSAGVITCKAAVAWGPEQPLVLEEVEVDPPKASEIRVKVACTSLCRSDLTQWQSQAQPDLFPRIFGHEASGIVESVGEGVTEFKEGDHVLTVFIGECQSCKHCTSGKSNMCQKLGLERRGVMHSDQKTRFRVNGRPIYHYCAVSSFSEYTVVHSGCAVKISPSVRMDRACLLSCGVAAGIGAAWNVADISKGSTVVIFGLGTVGLSVAQAAKSRGASRIIGVDINPEKYEKGKAFGVTEYINPDECKEPIQQVIKQITDGGADYSFECVGDTSIVSTALQSCCDGWGMTVTLGVPKTNPVVSTHYAFLLMGRTLKGSLFGGWKPKSELPLLVDKYMKGEIQLDELVTHDITFANINEAFSLMREGKCLRCVIHMPK
Monocots	Musa acuminata AAA Group	MaADHB	>AIU98496.1 alcohol dehydrogenase [Musa acuminata AAA Group]	MESTVGQVIKCRAAVAWEAGKPLVIEEVEVAPPQAMEVRLKILYTSLCHTDVYFWEAKGQKPIFPRILGHEAAGIVESVGEGVTDLAPGDHVLPVFTGECKECAHCLSEESNMCNLLRINTDRGVMLSDGQSRFTIKGKPINHFLGTSTFSEYTVVHSGCVAKINPLAPLDKVCVLSCGFSTGFGATVNVAKPTKGSTVAVFGLGAVGLAAAEGARVSGASRIIGVDVNPKRFEEAKKFGVNEFVNPKDYDRPVQEVIAEMTGGGADRSVECTGNIDAMISAFECVHDGWGVAVLVGVPHKDAVLKTHPVNFLNERTLKGTFFGNYKPRSDLPSVVERYMNKEIELEKFITHEVTFSEINKAFDYMLQGASLRCIIRMDG
Monocots	Musa acuminata AAA Group	MaADHC	>AIU98497.1 alcohol dehydrogenase [Musa acuminata AAA Group]	MSSTAGQVIRCRAAVAWEAGKPLVVEEIEVAPPKAMEVRVKILYTSLCHTDVYFWEAKGQTPVFPRIFGHEAGGVVESVGEGVTGLAPGDHVLPIFTGECGECAHCKSQESNMCDLLRINTDRGVMIGDGQSRFSINGKPIYHFLGTSTFSEYTVIHVGCLAKINPSAPLDKVCVVSCGISTGYGATVNVARPPKGSTVAVFGLGAVGLAAAEGARASGASRIIGVDLNPSRFEGAKKFGVNEFVNPADHKKPVQEVLAEMTNGGVDRSIECTGNINAMISAFECVHDGWGVAVLVGVPHKDAVFKTHPVNFLNERTLKGTFFGNYKPRSDIPGVVEKYMNKELELEKFITHSVTFSEINKAFDYMLQGVGLRCIIRMDG
Monocots	Musa acuminata AAA Group	MaADHD	>AIU98498.1 alcohol dehydrogenase [Musa acuminata AAA Group]	MATQGRVITCKAAVAWEANKPLVIEDVQVAPPQAGEVRIKILFTALCHTDAYTWSGKDPEGLFPCILGHEAAGIVESVGEGVTEVQPGDHVIPCYQAECRECKFCKSGKTNLCGKVRLATGVGVMLNDRKSRFSVNGKPIYHFMGTSTFSQYTVVHDVSVAKIHPQAPLEKVCLLGCGVPTGLGAVWNTAKVEAGSNVAIFGLGTVGLAVAEGAKTAGASRIIGVDIDSKKFDIAKKFGVNEFVNPKDHDKPIQQVIVDLTDGGVDYSFECIGNVSVMRAALECCHKGWGTSVIVGVAASGQEISTRPFQLVTGRVWKGTAFGGFKSRSQVPWLVDKYMNKEIKVDEYITHTMTLEDINKAFDLMHEGGCLRCVLALQP
Monocots	Phoenix dactylifera	PdADH	>XP_026662023.1 alcohol dehydrogenase 3 [Phoenix dactylifera]	MAMEVGRLMRCGVICPRGFPILNTKIHKVLKSMSRGGQVIRCQVNDSRGLATVQPKIRKVEEIESTAGQVIQCRAAVAWEAGKPLVIEEVEVAPPKEKEVRLKILYTSLCHTDLYFWEAKGQTPLFPRIFGHEAGGIVESVGEGVTDLAPGDHVLPVFTGECKECAHCKHEESNLCDLLRINTERGVMISDGRSRFSMNGKPIYHFLGTSTFSEYTVIHSGCVAKINPSAPLDKVCVLSCGISTGLGAALNVAKPPRGSTVAIFGLGAVGLAAAEGARIAGASRVIGVDRNPAKFDEAKKFGITEFVNPMDYDKPVQEVLAEMTGGGVDRSIECTGNINAMISAFECVHDGWGVAVLVGVPHKEAVFKTHPINFLNERTLKGTFFGNYKPRSHLPSVVE…
Monocots	Stipa purpurea	SpADH	>AKC05449.1 ADH [Stipa purpurea]	MATAGKVIKCKAAVAWEAGKPLSIEEVEVSPPQAMEVRVKILFTSLCRTDVFFWEAKGQTPVFPRIFGHEAGGIVESVGEGVTDVAPGDHVLPVFTGECKECRHCKSAESNMCDLLRINTDRGVMIGDGKSRFSIDGKPIYHFVGTSTFSEYTVMHVGCVAKINPEAPLDKVCVLSCGISTGLGASINVAKPPKGSSVAIFGLGAVGLAAAEGARIAGASRIIGVDLNANRFEEARKFGCTEFVNPKDHSKPVQEVLAEMTNGGVDRSVECTGNVNAMIQAFECVHDGWGVAVLVGVPHKDAEFKTHPMNFLNERTLKGTFFGNFKPRTDLPNVVELYMKKELEVEKFITHSVPFSEINKAFDLMAKGEGIRCIIRMEH
Monocots	Triticum monococcum	TmADH	>ABL74265.1 alcohol dehydrogenase ADH2 [Triticum monococcum]	MATAGKVIKCKAAVAWEAGKPLSIEEVEVAPPQAMEVRVKILYIALCHTDVYFWEAKGQTPVFPRILGHEAGGIVESVGEGVTELVPGDHVLPVFTGECKDCAHCKSEESNLCDLLRINVDRGVMIGDGESRFTINGKPIFHFVGTSTFSEYTVIHVGCLAKINPEAPLDKVCILSCGISTGLGATLNVAKPKKGSTVAIFGLGAVGLAAMEGAKISGASRIIGVDLNPAKYEQAKKFGCTDFVNPKDHTKPVQEVLVEMTNGGVDRAVECTGHIDAMIAAFECVHDGWGVAVLVGVPHKEAVFKTSPMNLLNERTLKGTFFGNYKPRTDLPEVVEMYMRKELDVEKFITHRVPFSQINTAFDLMLKGEGLRCVMRMDE
Monocots	Triticum urartu	TuADH	>ABL74264.1 alcohol dehydrogenase ADH1 [Triticum urartu]	MATAGKVIKCKAAVAWEAGKPLSMEEVEVAPPQAMEVRVKILFTSLCHTDVYFWEAKGQTPMFPRIFGHEAGGIVESVGEGVTELAPGDHVLPVFTGECKECPHCKSAESNMCDLLRINTDRGVMIGDGKSRFSIDGKPIYHFVGTSTFSEYTVMHVGCVAKINPEAPLDKVCVLSCGISTGLGASINVAKPPKGSTVAIFGLGAVGLAAAEGARIAGASRIIGVDLNASRFEEARKFGCTEFVNPKDHTKPVQQVLAEMTNGGVDRSVECTGNVNAMIQAFECVHDGWGVAVLVGVPHKDAEFKTHPMNLLNERTLKGTFFGNFKPRTDLPNVVEMYMRKELEVEKFITHSVPFSEINKAFDLMAKGEGIRCIIRMEN
Monocots	Zea mays	ZmADHA	>CAA27681.1 alcohol dehydrogenase 1 [Zea mays]	MATAGKVIKCKAAVAWEAGKPLSIEEVEVAPPQAMEVRVKILFTSLCHTDVYFWEAKGQTPVFPRIFGHEAGGIIESVGEGVTDVAPGDHVLPVFTGECKECAHCKSAESNMCDLLRINTDRGVMIGDGKSRFSINGKPIYHFVGTSTFSEYTVMHVGCVAKINPQAPLDKVCVLSCGISTGLGASINVAKPPKGSTVAVFGLGAVGLAAAEGARIAGASRIIGVDLNPSRFEEARKFGCTEFVNPKDHNKPVQEVLAEMTNGGVDRSVECTGNINAMIQAFECVHDGWGVAVLVGVPHKDAEFKTHPMNFLNERTLKGTFFGNYKPRTDLPNVVELYMKKELEVEKFITHSVPFAEINKAFNLMAKGEGIRCIIRMEN
Eudicots	Arabidopsis thaliana	AthADH1	>AT1G77120.1 alcohol dehydrogenase [Arabidopsis thaliana]	MSTTGQIIRCKAAVAWEAGKPLVIEEVEVAPPQKHEVRIKILFTSLCHTDLYFWEAKGQTPLFPRIFGHEAGGIVESVGEGVTDLQPGDHVLPIFTGECGECRHCHSEESNMCDLLRINTERGGMIHDGESRFSINGKPIYHFLGTSTFSEYTVVHSGQVAKINPDAPLDKVCIVSCGLSTGLGATLNVAKPKKGQSVAIFGLGAVGLGAAEGARIVGASRIIGVDFNSKRFDQAKEFGVTECVNPKDHDKPIQQVIAEMTDGGVDRSVECTGSVQAMIQAFECVHDGWGVAVLVGVPSKDDAFKTHPMNFLNERTLKGTFFGNYKPKTDIPGVVEKYMNKELELEKFITHTVPFSEINKAFDYMLKGESIRCIITMGA
Eudicots	Arachis diogoi	AdADH2	>AMW64672.1 zinc-binding alcohol dehydrogenase 2 [Arachis diogoi]	MEIKPGLSALVTGGASGIGKGLVLALAEKGVFITIVDYSEERGKEVASLVEKIHTKFHSKLEFPSVMFMKCDVSNSRDLAAAFEKHFLTYGGLDICITSAGIGNPVPFSKDQTDGTRSWRHTINVNLIAVIDSTRLAIKTKEAAKRPGVIINLGSASGLYPMYADPIYSGSKGGVVMFSRSLRLYKRQGIRINVLSPELVETEMGLKIDPDFIRLMGGFVPMQMVVKGAFELITDEDKAGHCLWITNRRGMEYWPTPAEEAKYLARSSRLRRRSDFKAPAITLPESFEKIVVHTLTHDFRKATRIVRTPLRLPVKPNHVLVKIISAGVNASDVNFSSGRYFGGKTSDVASRLPFDAGFEAVGIIAAVGDSVSDLKVGMPCGFMTFGGYAELVMIPAKHA…
Eudicots	Camellia sinensis	CsADH	>ADO51748.1 alcohol dehydrogenase [Camellia sinensis]	MEVVEEEVGNKQIILKEYVSGFPKGSDMVVKTGTIHLQLPEGSKNAILVKNLYLSCDPYMCRRMRKLEDSYVESFTPGSPITGFGVARVLDSGHPNFKKGDLIWGRTGWEEYTIITEPANVFKIQNTDVPLSYYTGILGMHGMTAYVGFYEICSPKQGDYVFISAASGAVGQLVGQFAKLLGCYVVGSAGTKEKVDLLKNKFGFDEAFNYKEEKDLEAALKRYFPNGINIYFENVGGKMLDAVLANMRLHSRIAVCGMISQYNLERPEGVHNLFCLITKRVRMEGFIVFDYYHLYPKFLEMILPCIKGGKITYVEDVAEGLESAPAALIGLFSGRNVGKQVVVVARE
Eudicots	Catharanthus roseus	CrADH1	>AJO70763.1 alcohol dehydrogenase 1 [Catharanthus roseus]	MAAMGTSEKYAVVTGSNKGIGFETCKKLASQGITVVLTARDEKRGLDALEKLKELGLSGKVLFHQLDVTDSSSVASLAEFVKKQFGRLDILVNNAGVNGVITDVEAVKKLNPAEDPADVDFSKIYKETYELAEECIQINYFGTKRTTDALLPLLQLSASPRIVNISSIMGQLKNIPSEWAKGILGDASNLTEDRLDEVINNFLKDFKEGSLAAKGWPPSFSAYIVSKVVVNAYTRILAKKYPNFKINCVCPGFAKTDLNHGLGLLTAEEAAENPVKLALLPDDGPSGLFFDRSEESSFE
Eudicots	Dimocarpus longan	DlADH	>ABF61806.1 alcohol dehydrogenase [Dimocarpus longan]	MSSTVGQVIRCKAAVAWEPGKPLVIQEVEVAPPQAMEVRLKILFTSLCHTDVYFWEAKGQTPLFPRIFGHEAGGIVESVGEGVTDLKPGDQVLPVFTGECKECRHCKSEESNMCDLLRINTDRGVMLNDGKSRFSINGQPIYHFVGTSTFSEYTVVHVGCLAKINPAAPLDKVCVLSCGISTGLGATLNVAKPKKGSTVAIFGLGAVGLAAAERARIAGASRIIGIDLNPMRFDEAKKFGVTEFVNPKDYDKPVQEVIAEMTDGGVDRSVECTGNINAMISAFECVHDGWGVAVLVGVPNKDDAFKTHPMNVLNEKTLKGTFFGNYKPRSDLPSVVEKYMNKELELEKFITHEVPFSEINKAFEYMLGGVGLRCIIRMDA
Eudicots	Diospyros kaki	DkADH1	>AGA15793.1 alcohol dehydrogenase 1 [Diospyros kaki]	MGTPRKPTAYILHKESSEKKQIKPTEMAATAGQVIVCKAAVAWEAGKPLVLEDVEVAPPQKMEVRIKILYTSLCHTDVYFWEAKGQNPVFPRILGHEAGGIVESVGEGVTDLAPGDHVLPVFTGECKECAHCKSEESNMCDLLRINTDRGVMLHDAKSRFSISGNPIYHFLGTSTFSEYTVIHVGCVAKINPLAPLDKVCIMSCGFCTGFGATVNVAKPKRGSSVAIFGLGAVGLAAAEGARVSGASRIIGVDINPSRFEQAKKFGVTEFVNPKDHKKPVQEVIAEITDGGVDRSVECTGNVDAMISAFECVHDGWGVAVLVGVPHKEAVFKTHPVNFLNERTLKGTFFGNFKPLSDLPGVVEKYMNKELELEKFITHEVPFSEINKAFDYMLKGESLR…
Eudicots	Diospyros kaki	DkADH2	>AGA15794.1 alcohol dehydrogenase 2 [Diospyros kaki]	MATQGQVITCKAAVAWEPNKPLAIEDVQVAPPQAGEVRIQILFTALCHTDAYTWSGKDPEGLFPCILGHEAAGIVESVGEGVTEVHPGDHVIPCYQAECRECKFCKSGKTNLCGKVRAATGVGVMMNDRKSRFSINGTPIYHFMGTSTFSQYTVVHDVSVAKIDPIAPLEKVCLLGCGVPTGLGAVWNTAKVEPGSIVAIFGLGTVGLAVAEGAKSAGASRIIGIDIDSKKFDTAKNFGVTEFVNPKDHDKPIQQVIVDLTDGGVDYSFECIGNVSVMRSALECCHKGWGTSVIVGVAASGQEISTRPFQLVTGRVWKGTAFGGFKSRSHVPWLVDKYLKKEIKVDEYITHNLALAQINEAFHLMHEGGCFRCVLKMA
Eudicots	Glycine max	GmADH	>KAH1255409.1 alcohol dehydrogenase [Glycine max]	MASTTAGKVIRCKAAVAWEAGKPLVIEEVEVAPPQANEVRIKILFTSLCHTDVYFWEAKGQTPLFPRIFGHEAGGIVESVGEGVTDLKPGDHVLPVFTGECKECDHCKSEESNMCDLLRINTDRGVMLNDGKARFSINGQPIYHFVGTSTFSEYTVVHVGCVAKINPAAPLDKVCVLSCGISTGLGATLNVAKPNKGSSVAVFGLGAVGLAAAEGARLAGASRIIGVDLNSKRFTEAKKFGVTEFVNPKDYDKPVQEVIAEMTGGGVDRSVECTGSINAMISAFECVHDGWGVAVLVGVPNKDDAFKTHPINVLNEKTLKGTFFGNYKPRSDLPSVVEMYMNKELELEKFITHEVPFEEINKAFEYMLKGESLRCIIRMTE
Eudicots	Lotus corniculatus	LcADH	>AAO72531.1 alcohol dehydrogenase 1 [Lotus corniculatus]	MSSTAGQVIKCRAAVSWEAGKPLVIEEVEVAPPQAGEVRLKILYTSLCHTDVYFWEAKGQTPLFPRIFGHEAGGIVESVGEGVTHLKPGDHALPVFTGECGECPHCKSEESNMCDLLRINTDRGVMISDNQSRFSIKGKPIYHFVGTSTFSEYTVLHAGCVAKINPAAPLDKVCILSCGICTGFGATVNVAKPKPGSSVAIFGLGAVGLAAAEGARVSGASRIIGVDLVSSRFEGAKKFGVNEFVNPKDHDKPVQEVIAEMTNGGVDRAVECTGSIQAMISAFECVHDGWGVAVLVGVPNKDDAFKTHPVNFLNERTLKGTFYGNYKPRTDLPNVVEMYMRGELELEKFITHTVSFSEINKAFDYMLKGESIRCIIRMEE
Eudicots	Lotus japonicus	LjADH1	>CAG30579.1 alcohol dehydrogenase [Lotus japonicus]	MSTTAGQVIKCRAAVSWEAGKPLVIEEVEVAPPQAGEVRLKILYTSLCHTDVYFWEAKGQTPLFPRIFGHEAGGIVESVGEGVTHLKPGDHALPVFTGECGECPHCKSEESNMCDLLRINTDRGVMISDNQSRFSIKGKPIYHFVGTSTFSEYTVLHAGCVAKINPAAPLDKVCILSCGICTGFGATVNVAKPKPGSSVAIFGLGAVGLAAAEGARVSGASRIIGVDLVSSRFEGAKKFGVNEFVNPKDHDKPVQEVIAEMTNGGVDRAVECTGSIQAMISAFECVHDGWGVAVLVGVPNKDDAFKTHPVNFLNERTLKGTFYGNYKPRTDLPNVVEMYMRGELELEKFITHTVSFSEINKAFDYMLKGESIRCIIRMEE
Eudicots	Malus domestica	MdADH	>NP_001315822.1 alcohol dehydrogenase [Malus domestica]	MSNTAGQVIRCRAAVAWEAGKPLVIEEVEVAPPQANEVRIKILFTSLCHTDVYFWEAKGQNPLFPRIYGHEAGGIVESVGEGVTDLKAGDHVLPVFTGECKDCAHCKSEESNMCDLLRINTDRGVMLSDGKSRFSIKGKPIYHFVGTSTFSEYTVVHVGCLAKINPSAPLDKVCLLSCGISTGLGATLNVAKPKKGSTVAVFGLGAVGLAAAEGARLSGASRIIGVDLHSDRFEEAKKFGVTEFVNPKAHEKPVQEVIAELTNRGVDRSIECTGSTEAMISAFECVHDGWGVAVLVGVPHKDAVFKTHPVNFLNERTLKGTFFGNYKTRTDIPSVVEKYMNKELELEKFITHKVPFSEINKAFEYMLKGEGLRCIIRMEE
Eudicots	Mucuna pruriens	MpADH	>RDX95192.1 alcohol dehydrogenase [Mucuna pruriens]	MASTTAGKVICCKAAVAWEPGKPLVIEEVEVAPPQANEVRLKILFTSLCHTDVYFWEATGQTPLFPRIFGHEAGGIVESVGEGVVDLKPGDHVLPVFTGECKECEHCKSEESNMCDLLRINTDRGVMLNDGKSRFSINGQPIYHFVGTSTFSEYTVVHVGCVAKINPAAPLDKVCVLSCGISTGLGATLNVAKPRKGSSVAVFGLGAVGLAAAEGARLAGASRIIGVDLNSKRFTEAKKFGVTEFVNPKDYDKSIQEVIAEMTGGGVDRSVECTGSISAMISAFECVHDGWGVAVLVGVPNKDDAFKTHPINVLNEKTLKGTFFGNYKPRSDLPSVVEMYMNKELELEKFITHEVPFAEINKAFEYMLKGEGLRCIIRMTA
Eudicots	Nicotiana attenuata	NaADH	>OIT31936.1 alcohol dehydrogenase [Nicotiana attenuata]	MNSGGHKVISCKAAVVWKSGEELKLEEIEVDPPNSTEVRIKMIYASLCGTDVLCCNGFPKPLFPRIPGHEGVGVVESVGEKVKNLKEGDIVIPHFLGECGECPNCKSKKSNLCHKYPLNFSGLLLDGTSRMSIKGQRIYHHVSCSTLSEYLVVDENYVIKVDPRLPVEHAAFLCCAFTTGFGATFKDVNIEKGSTVAVLGLGGVGLGVVEGAKQKEAAKIIGIDIHEMKSEKAKKFGITDFINIKVSEKSVSELVKDATGGLGVDYFFECTNVPDLMINEAIQSTRMGYGTVILLGAGLELDWQMSYVPIMFGRTLKGSIYGGIRTRTDLPSVFDKCINKEIKLDELLTHEVSLNDINKAFEYLKEPNCVKVLIKF
Eudicots	Olea europaea	OeADH	>AEQ04839.1 alcohol dehydrogenase [Olea europaea]	MTRGNPRVITCKAAVVWKSGDPLKIEEIQVDPPKTSEVRIKMLCASLCHTDFLCRNGLPVPLFPRIPGHEGVGMIESVGEGITNLKEGDVVMPLYLGECGECLNCKSGKTNLCHKYPLNFTGLMPDGTSRMHIGDQIIYHHFSCGTWSEYVVIDANFAVKVDPRVSLAHASFLCCGFTTGFGSAWREVTIEKGSTVAVIGVGAVGLGVIEAARMNGASRIIGIDINNLKKKKGEVFGMTEFINPKESDKPVSELIKETTGGLGVDYCYECTGVPELLNEAIEGSKVGLGTIVFIGAGLHLSGELKYIPLLCGRTIKGSIYGGVRPQTDLPKIVEKCINKEIQLDELLTHEVSLEEINKAWEYLKQPSCVKSCIKY
Eudicots	Paeonia suffruticosa	PsuADH	>AJI44065.1 alcohol dehydrogenase [Paeonia suffruticosa]	MANTAGQIIRCRAAVAWEAGKPLVIEEVEVAPPQKMEVRVKILFTSLCHTDVYFWEAKGQTPVFPRIFGHEAGGIVESVGEGVTELAPGDHVLPLFTGECKECVHCKSEESNLCESLRINTDRGVMLNDGKTRFSINGKPIFHFVGTSTFSEYTVIHVGCLAKINPLAPLDKVCVVSCGISTGLGSTLNVAKPTKGSSVAIFGLGAVGLAAAEGARIAGASRIIGIDLNSKRFEEAKKFGITEFVNPKDHKKPIQEVIVELTGGGVDRSVECTGNVDAMISAFECVHDGWGVAVIVGIPHKEAVFKTHPMNFLHERTLKGAFFGNYKPRTGIPSVVEMYMNKELGLDKFITHQVPFSEINKAFDYMLKGEGLRCLIRMDE
Eudicots	Phaseolus lunatus	PlADH	>BAC53872.1 alcohol dehydroge [Phaseolus lunatus]	MAHVSAVSAAVKRLEGKVAIITGGASGIGAATARLFSEHGAHVVIADIQDDLGLSVCNELKSAVYVHCDVTKEEDVEKCVNVTVSKYGKLDIMLNNAGTCHELKDSIVDNITSEFERVISVNVVGPFLGTKHAARVMIPAKRGCIINTSSIAGCRGTGSPHAYVVSKHGLEGLTKNTAVELGQFGIRVNCVSPYLVATPMLKKYFNLDEEGVREAYSNLKGSYLVPNDVAEAALFLAGDESNYVSGHSLLLDGGYTITNAGFSPNAGFSPGQSE
Eudicots	Pisum sativum	PsaADH	>CAA29609.1 alcohol dehydrogenase [Pisum sativum]	MSNTVGQIIKCRAAVAWEAGKPLVIEEVEVAPPQAGEVRLKILFTSLCHTDVYFWEAKGQTPLFPRIFGHEAGGIVESVGEGVTHLKPGDHALPVFTGECGECPHCKSEESNMCDLLRINTDRGVMLNDNKSRFSIKGQPVHHFVGTSTFSEYTVVHAGCVAKINPDAPLDKVCILSCGICTGLGATINVAKPKPGSSVAIFGLGAVGLAAAEGARISGASRIIGVDLVSSRFELAKKFGVNEFVNPKEHDKPVQQVIAEMTNGGVDRAVECTGSIQAMISAFECVHDGWGVAVLVGVPSKDDAFKTHPMNFLNERTLKGTFYGNYKPRTDLPNVVEKYMKGELELEKFITHTVPFSEINKAFDYMLKGESIRCIIKMEE
Eudicots	Populus trichocarpa	PtADH	>XP_002309900.2 alcohol dehydrogenase [Populus trichocarpa]	MSSTAGQVICCKAAVAWEAGKPLVIEEVEVAPPQAMEVRLKILFTSLCHTDVYFWEAKGQTPLFPRIFGHEAGGIVESVGEGVTDLKPGDHVLPVFTGECKECRHCKSEESNMCDLLRINTDRGVMLNDGKSRFSIRGQPIYHFVGTSTFSEYTVVHVGCVAKINPAAPLDKVCVLSCGISTGLGATLNVAKPKKGSSVAIFGLGAVGLAAAEGARIAGASRIIGVDLNSNRFDEAKKFGVTEFVNPKDHNKPVQEVIAEMTNGGVDRSVECTGSVNAMISAFECVHDGWGVAVLVGVPNKDDSFKTHPMNVLNERTLKGTFFGNYKPRSDLPSVVEKYMNKELELEKFITHEVPFSEINKAFEYMLSGAGLRCIIRMGA
Eudicots	Prunus armeniaca	ParADH	>ABZ79222.1 alcohol dehydrogenase [Prunus armeniaca]	MGTSPGKKVLLTSNGDAISHNIAFSLAQRGCSLVLMGKESCLRSIQQKIKGSLEGVVPVEVVDVDMEDEREGAFDEAVDKACHILGNLDAFVHCYTYEGKMQEHLELAEDEFKKIMKRNFMSAWFLLNAVGRRMRDYKSGGSIIFLTSIIGAERGIYPGAAAYSACSAAVQQLARTSALEIGRYQIRVNAIARGLHLEDEYPMFVGMERAKKLVKEAAPLERWLDVKNDLASTVIYLISDGSKYMTGTTIFVDGAQSLTRPRMRSYM
Eudicots	Quercus suber	QsADH	>AHC69783.1 alcohol dehydrogenase [Quercus suber]	MSSTTAGQVIRCKAAVAWEAGKPLVIEEVEVAPPQAMEVRLKILFTSLCHTDVYFWEAKGQTPLFPRIFGHEAGGIVESIGEGVTDLKPGDHALPVFTGECKECRHCKSEESNMCDLLRINTDRGVMLNDGKSRFSINGQPIYHFVGTSTFSEYTVLHVGSVAKINPAAPLDKVCILSCGISTGLGATLNVAKPKKGSTVAVFGLGAVGLAAAEGARIAGASRIIGVDLNAKRFDEAKKFGVTEFVNPKDHEKPVHEVLAEMTNGGVDRSIECTGSINAMISAFECVHDGWGVAVLVGVPNKDDAFKTHPMNLLNERTIKGTFFGNYKPRSDLPSVVEKYMNKELELEKFITHEVSFSEINKAFEYMLKGEGLRCIIRMDA
Eudicots	Ricinus communis	RcADH	>EEF43705.1 alcohol dehydrogenase, putative [Ricinus communis]	MEIRPGLSALITGAASGIGKALSLALGEKGVFVTVVDFSEEKGKEVASLVQKQNAKFHPKLEFPTALFIRCDVTNTRDLAAAFDKHVATYGGLDICINSAGIGTSIPFHQDQTDGTRSWRRTIDVNLVSVIDCTRLAINAMKAAQKPGVIINLGSASGLYPMFNDPIYAASKGGVIMFTRSLVPYKRQGIRINVLCPEFVETEMGSKVSAKFIDMMGGFVPMQMVIKGAFELISNENSAGSCLWITNRRGMEFWPTPAEEAKYLLSSSGSSKRVSSAVPVNLQLPNSYEKIVVHTLSHNFRSATSIVRAPLRLPIGPNQVLLKVVYAGVNASDVNFSSGRYFSGNNKDIASRLPFDAGFELVGIIAALGESVRDLKVGTPAAIMTFGSYAEFTVVPAKH…
Eudicots	Salix suchowensis	SsADH	>KAG5221591.1 alcohol dehydrogenase [Salix suchowensis]	MSMHGGRAAVSHAHQAHALGALRQFATPVNTVEKEYAFEVAASNLRFGDGVTAEVGMDLKNMKARKAIAALESQPDLPFEVYDKVVAEPTEDSWRDAITWARTHDFSHFLAFSVYKDADLMDFINAPIGKGLPIAQTLFPLIASSSHPLVLATNCADILYHSPYDGWYRLRNHRNRYLGHNVQILQDWNSQPCYEARAGYRRYNEHRNVSNAGIGFGNAGVHLCHGISYPCGFDRSCWFVQVSCLCLHSSHARALVFQFTSPSAPDRHRQALAIFNSTSVLDSSISKIPDSELGAHLYESIARFLDGLGVPRGLKSVGYKRSDVDMLVEGTMPQRRVLDLAPGIGDVVGEDGRQHLTRIIENSLEY
Eudicots	Solanum lycopersicum	SlADHA	>AAB33480.2 alcohol dehydrogenase ADH [Solanum lycopersicum]	MASTKQYFSAAGKPIRCKAAVARKAGEPLVIEEVIVAPPKAHEVRVKIICTSLCHTDITLWKLKEFPGCFPRILGHEAFGVVESVGEDVDELKEGDSVVPIFLPDCMDCVDCKSKKSNLCSKFPIQVSPLLHRNDTSRFSNAAGETLHHFLYISSFSEYTVVDVVNVTKIDPEIPPNRACLLSCGVSTGVGAAWKTANVEPGSTVVIFGLGSIGLAVAEGARLCGATRIIGVDINSNKFEIGKQFGITEFVNSKSCVDKPISQVIIEMTDGGADYCFECVGLATLVQEAFTCCRKGWGKTVVLGVDKPDAHLNLNSFEVLQSQKTLTGALFGGLKPKSDVPILVKRYLDKELQLNKFVTHEVNFEDINKAFDLLIQGKSLRCVIWMDKL
Eudicots	Solanum lycopersicum	SlADHB	>AAB33481.2 alcohol dehydrogenase ADH [Solanum lycopersicum]	MASTVQSGISKTAGKPIRCRAAVARKAGEPLVIEEVIVAPPKAHEVRLKIICTSLCHTDITLWKLKEFPGCFPRILGHEAFGVVESVGEDVDHLKEGDSVVPIFLPDCMDCVDCKSKKSNLCSKFPIQSSLLLHRDDTSRFTNADGETLHHYLYISSFSEYTVVDVVNVTKIDPEIPPNRACLLSCGVSTGVGAAWKTANVEPGSTVVIFGLGSVGLAVAEGARLCGATRIIGVGRNSDKFEIGKQFGVTEFVNSKSCGDKPVSQVIIEMTNGGADYCNECVGLGRVVQEAFACCRKGWGKTIVLGVDKPDARLNLNSFEVLQSNKTLMGSFFGGLKPKSDVHTSLKRYLDKELELDKFVTHEVNLEDINKAFDLLIQLKTLRCVIWMEK
Eudicots	Striga asiatica	SaADH	>GER56646.1 alcohol dehydrogenase [Striga asiatica]	MELRPGLSALVTGGASGIGRALVLALAQKGIFITVVDFSEEKGKQAAELAVMEVSKFHGELGFPPVLFFKCDVTDSNQLTAAFEKHVQTYGGLDICINCAGITNPIPFHKDETDGSRSWRRTVDINLLAVIECTRLAIRAMQKARKPGVVINVGSASGLYPMYDDPIYSGTKGGVVLFTRSLALYKRQGIRINVLCPEFIQTELASKVNPKFINMIGGFIPMEMIVKGAFELITNESQAGSCLWISKRRGLEYWPGPAEEEKYRIRPKTLRRRSPDVVPVNIQIPQSFDKIVVHTLSHNFRNATSVVRTSLRLPLKPDYVLLKIIYAGVNASDVNFSSGRYFSGDKKEIESRLPLDAGFEGVGIIAAIGDSVKYLKVGSPAAIMTYGSYAEYTMVPSKH…
Eudicots	Tripterygium wilfordii	TwADH	>KAF5725284.1 ADH protein [Tripterygium wilfordii]	MGLGATLNVAKPKKGQSVAIFGLGAVGLAAAEGARIAGASRIIGIDLNPSRFNEAKNFGVTEFVNPKDYDKPVQEVIAEMTNGGVDRSLECSGSIQAMISAFECVDDGWGVAVLVGVPNKDDAFKTHPMNFLNERTLKGTFFGNYKPRTDIPGVVEKYMNKVIFL
Eudicots	Vitis vinifera	VvADH	>RVW85004.1 alcohol dehydrogenase [Vitis vinifera]	MMKQNGILVHSTGGRSTLPPFFHHKYHPQHLHYSTKRSLRVVKAAMSNTAGQVIKCKAAVSWEAGKPLVIEEVEVAPPQANEVRIKILFTSLCHTDVYFWEAKGQKPAFPRIFGHEAAGVVESVGEGVTDLKPGDTVLPVFTGECKECRHCKSEESNMCDLLRINTDRTVMLSDGKSRFIAKGKPIYHFLGTSTFSEYTVAHVGSVAKIDPAAPLDKVCVLSCGISTGLGAAINVAKPKKGSSVAVFGLGAVGLAAAEGARISGASRIIGVDLNASRFEQAKKFGVTEFVNPKDHDKPVQEYMRPIWEGIEIVGQSLLCSFKYSMVIAEMTDGGVDRSIECTGSIAAMISAFECVHDGWGVAVLVGVPNRDDSFKTHPINLLNERTLKGTFFGNFKPRT…

## Sheet: 1.Sequences used in reference
1.Sequences used in reference
Taxonomy	Species	Name assigned in this study	Database	Seq name	Nucleotide sequence	Amino acid sequence	Best Arabidopsis hit
Gymnosperms	Pinus pinaster	PpADHB	SustainPine v.3.0	sp_v3.0_unigene36795	ATGGGGATGGCTTCAAAAAACCAAATCCATCTGTGGAATGACAGGGAGGCGCCCATAGTCATTGCCAATATATTCGCGATGCGTGATTTCGTAACGCGTTTACCGCAATCGAGTGTAACTATTTCACAGGAACTGGGATATAAATTCAGAAGGGGTTTTTGCCTTCAACACCAACTCAAAGGCCAAGGGTTTGTTTGTTCAATATAATTATTACAATAGCAAGAAAATACCGTCTGGGCAGAAAGGAAAATGGCGAGCTCTACTGCAGGCCAGGTTATCAAGTGCAAAGCTGCTGTTGTATGGGAAGCAGGGGAGCCTTTGAAGATTGAAGAAGTGGAAGTGGCTCCCCCACAGGCAATGGAAGTCAGAATCAAAATTCATTATACTGCCTTGTGTCAT…	MASSTAGQVIKCKAAVVWEAGEPLKIEEVEVAPPQAMEVRIKIHYTALCHTDLYFWDAKGQKPLFPRILGHEAAGVVESVGEGVTDLKAGDSVLPVFTGECGECRHCKSEESNMCDLLRINTDRGVMINDGKSRFSINGKPIYHFLGTSTFSEYTVSHVGSVAKINPAAPLKKVCILSCGVSTGMGATLNVAKPKKGSTVAIFGLGGVGLSAAEGARIAGASRIIGIDLNSDRFEKAKLFGVTEFINPLDYKKPIQEVIAEKTDGGVDYSIECTGNVKAMIQAFESCHDGWGVAVLVGVPHSDAVFATGPVNFLNERTLKGTFFGNYKPRSDLPGLVELYLSKKLELEKFITHEVSFADINKAFDYMIKGESLRCVINVIGH	At1g77120
Gymnosperms	Pinus pinaster	PpADHC	SustainPine v.3.0	sp_v3.0_unigene782	AGGTCGAATTTACGGACCGAATAAATTCACATATTGTAATGACCTGAAGGCTGCAGAGATCAAAGAGTGAGCTTTCTTTCCCCACACATGTGGGCATGCAGACACTGACACTGATGCAGCTACGCGTCGCTTACAGAAAGGGATGTTGTTAAGTATTGTGGAATATAAGGAAGCAGACAAAACTGTCTCAGTTACGAGACGAATTTTGAAGCCGATCCTTGAAGGAAAATGATAAGTAGCACTGCAGAGTAGCATTGCAGGCCAAGTTAGTTCATACAAAGCACACGAGATCATTTGGGGAGATCAACTGTTCAAGGAAATAGCCAAGCTCTACTGCAGGCTAAGTTCTCACATTCAAAGACCATTTGGGGAGATCGACCCTGCAAGGAAAACACCAAG…	MQSAQTHKKPFEDQIDPSRNMASSTAGQVITCKAAVAWGPGQPLKIEEVEVAPPQAMEVRIKVYYTALCRTDLVFWEAKGQTPLFPRIFGHEAAGVVESVGEGVTDLKPGDSVLPVFTGECKECRHCKSEESNMCDLLRINTERGVMISDGKSRFSINGKPIYHFLGTSTFSEYTVVHVGCVAKINPKAPLSKVCILSCGVSTGMGATLNVGKPKKGSTVAIFGLGSVGLGAAEGARIAGASRIIGIDLNSDRYEQAKLFGVTEFINPQDYEKPVQEVIAEKTNGGVDCSIECTGNVKAMIQAFESCHDGWGVSVLVGVPHSDAVFATHPMNFLNERTLKGTFFGNYKPRSDLPGLVEMYLDKKLELDKFITHEVSFADINKSFDYMIKGESLRTVIKV…	At1g77120
Gymnosperms	Pinus pinaster	PpADHD	SustainPine v.3.0	sp_v3.0_unigene127205	ATGGGGATCGGTACACATAACCAGCTCGGGAACAAACCCCAGCCCCTGGTATGGAGTACGATGTTTTATACTCAGAATCCATGGTCTCTATAGGGGAAATTATATGAGCAATCACTTTGTCGATTCCAGGAAACTCCTACATAAACCCAACTAGCGAGGAAAACCCATCCCTCACTGTGAAATACTGTGGTTTATACCGAATCCACAGAAATTTGGGCGGGCAATGACTTGTCCAAACTGTTGCAATATTGCGAAGTATATAAATTAAGGATTTCTGCCTCCACAGCAACGCAAACACTATTTCGTTATTTTCATACCAAGAGAAACATCTGGGCAGACCGATACCCGAAGGAAAAATGGCGAGCTCTGTTGCAGGGGAAGTTATGACAGGCAAAGTGT…	MASSVAGEVMTGKVFSTRDRLGRSTLQGNGQSLLQGKFSHVKTIWRDRSFKENARLSCRRSCRTQSVQAHKKPFEDQIDTSSKMPSSTAGEVITCKAAVGWGPGQPLKIEEVQVAPPQAMEVRIKVHYTALCRTDLVFWEAKGQAPLFPRIFGHEAAGVVESVGEGVTDLKPGDKVLPVFTGECGECRHCKSEESNMCDLLRINTERGVMINDGKSRFSINGKPVYHFLGTSTFSQYTVLHAGCVAKINPEAPLDKVCILSCGVSTGMGATLNVGKPKKGSTVAIFGLGSVGLAAAEGARIAGASRIIGIDLSNDRYEPAKPFGVTEFLNPKDYDKPIQEVIAEITDGGVDCSIECTGNIKAMIQAFEACHDGWGVSVLVGVPHSEAVFATSPVNFLNE…	At1g77120
Bui, L.T.; Novi, G.; Lombardi, L.; Iannuzzi, C.; Rossi, J.; Santaniello, A.; Mensuali, A.; Corbineau, F.; Giuntoli, B.; Perata, P., et al. Conservation of ethanol fermentation and its regulation in land plants. J Exp Bot 2019, 70, 1815-1827, doi:10.1093/jxb/erz052.

## Sheet: 2.Sequences used in reference
2.Sequences used in reference
Taxonomy	Species	Name assigned in this study	Amino acid sequence
Gymnosperms	Taxodium hybrid ‘zhongshanshan406’	ThADH1	MSSATAGKVITCKAAVAWAAGEPLKIEHVQVAPPQAMEVRIKICYTSLCRTDLVFWQAKGQTPLFPRIFGHEAAGIVESVGEGVTDMKEGDHVLPVFTGECGDCRHCKSEESNMCDLLRINTDRGVMLSDGKSRFSIRGQPIYHFLGTSTFSEYTVAHVGCVAKINPAAPLSKACILSCGVSTGMGATLNVAKPKKGSTVAIFGLGGVGLGAAEGARIAGASRIIGIDFLPERFEKAKQFGVTEYINPKDHKKPVQQVIAEKTDGGADYSVECTGNINAMIQAFECVHDGWGVAVLVGVPHSEATFTTSPLNFLNEKTLKGTFFGNYKPKSDLPGLVEKYLSKEFELEEFITHEVPFAEINKAFDLMVKGEGLRCVMKLDD
Gymnosperms	Taxodium hybrid ‘zhongshanshan406’	ThADH4	MEIQNGIEIDSFSKSFQSTNGKVPLSLAETAGKVITCKAAVAWGVKQPLVIEDVQVDPPKSMEVRIKITHTSLCHTDITFWMGGEESTFPRILGHEGAGIIESVGEGITDLVPGDHVIPTYQGECRDCGCCKSKKTNQCDKFKIDIMRTVMRSDEKSRFSLGGKPVYHFMATSTFSEYTVVDYACVVKINPKAPLDKACLLGCGVATGFGAVMNLTDIEVGSTVAVFGLGTVGLAVAEAASLRGASKIIGIDTNPNKFAKAKVLGVTDCINPKDHEKPIQEVIAEMTNGGVDYSFECIGNTNVLYQAFLSTNEPLGKTVLLGLDASPRKICLHPLELFSGRTLVASIFGGIKAKTQLPGIVEMFMRKELKVEEYITHEFSFSEINKAFELLLEGNCLRC…
Xuan, L.; Hua, J.; Zhang, F.; Wang, Z.; Pei, X.; Yang, Y.; Yin, Y.; Creech, D.L. Identification and Functional Analysis of ThADH1 and ThADH4 Genes Involved in Tolerance to Waterlogging Stress in Taxodium hybrid ‘Zhongshanshan 406’. Genes-Basel 2021, 12, 225, doi:10.3390/genes12020225.

## Sheet: 3.Sequences used in reference 
3.Sequences used in reference
Taxonomy	Species	Name assigned in this study	Gene identifier	Genomics position	Sources	Amino acid sequence
Basal angiosperm group	Amborella trichopoda	AtrADH1	ERN19917	AmTr_v1.0_scaffold00071: 988408-992178	http://plants.ensembl.org/index.html	MGSTAGQVIRCKAAVAWEAGEPLVIEEVEVAPPQAMEVRLKILYTSLCHTDVYFWEAKGQKPLFPRIFGHEAGGVVESVGEGVTELQPGDHVLPVFTGECKECAHCKSEESNMCDLLRINTDRGVMLSDEKSRFSINGKPIYHFVGTSTFSEYTVVHTGCVAKIDPTAPLDKVCVLSCGISTGLGATLNVAKPTEGSSVAVFGLGAVGLAAAEGARLAGASRIIGVDVNPKRFEEAKKFGCTEFVNPKDYDKPVQEVLVEMTNGGVDRSVECTGNVDAMIAAFECVHDGWGVAVLVGVPHKDAVFKTHPMNMLNERTLKGTFFGNYKPRSDLPSVVDKYMKKELELEKFITHSVPFSEINKAFDYMLEGDGLRCIIRMGE
Basal angiosperm group	Amborella trichopoda	AtrADH2	ERN19918	AmTr_v1.0_scaffold00071: 1003845-1012772	http://plants.ensembl.org/index.html	MASTAGQVIRCKAAVAWEAGKPLVIEEVEVAPPQAMEVRLKILYTSLCHTDVYFWEAKGQKPLFPRIFGHEAGGVVESVGEGVTELQPGDHVLPVFTGECKECAHCKSEESNMCELLRINTDRGVMLSDGKSRFSINGKPIYHFVGTSTFSEYTVVHVGCVAKINPAAPLDKVCILSCGISTGLGATLNVAKPQKGSTVAIFGLGAVGLAAAEGARIAGASRIIGVDVNPRRFEEAKRFGCTEFVNSKCSDKPVQEVIVAMTKGGVDRSVECTGNIDAMISAFECVHDGWGVAVLVGVPNKDAEFRTHPMNFLNERTLKGTFFGNYKPRSDLPSVVDKYMKKELELEKFITHSLSFSEINKAFEYMLNGDSLRCIIHMEG
Monocots	Oryza sativa	OsADH1	LOC_Os11g10480.1	Chr11: 5712641-5716288	https://phytozome.jgi.doe.gov/pz/portal.html	MATAGKVIKCKAAVAWEAAKPLVIEEVEVAPPQAMEVRVKILFTSLCHTDVYFWEAKGQTPVFPRIFGHEAGGIVESVGEGVTDLAPGDHVLPVFTGECKECAHCKSAESNMCDLLRINTDRGVMIGDGKSRFSINGKPIYHFVGTSTFSEYTVMHVGCVAKINPAAPLDKVCVLSCGISTGLGATINVAKPPKGSTVAIFGLGAVGLAAAEGARIAGASRIIGIDLNANRFEEARKFGCTEFVNPKDHDKPVQQVLAEMTNGGVDRSVECTGNINAMIQAFECVHDGWGVAVLVGVPHKDAEFKTHPMNFLNERTLKGTFFGNYKPRTDLPNVVELYMKKELEVEKFITHSVPFSEINTAFDLMHKGEGIRCIIRMEN
Monocots	Oryza sativa	OsADH2	LOC_Os11g10510.1	Chr11: 5744961-5748152	https://phytozome.jgi.doe.gov/pz/portal.html	MATAGKVIKCKAAVAWEAGKPLSIEEVEVAPPQAMEVRVKILYTALCHTDVYFWEAKGQTPVFPRILGHEAGGIVESVGEGVTELAPGDHVLPVFTGECKECDHCKSEESNMCDLLRINVDRGVMIGDGKSRFTIKGKPIFHFVGTSTFSEYTVIHVGCLAKINPEAPLDKVCILSCGFSTGFGATVNVAKPKKGQTVAIFGLGAVGLAAMEGARLSGASRIIGVDLNPAKFEQAKKFGCTDFVNPKDHSKPVHEVLIEMTNGGLDRAVECTGNINAMISCFECVHDGWGVAVLVGVPTKDDVFKTHPMNFLNEKTLKGTFFGNYKPRTDLPNVVELYMKKELELEKFITHSVPFSEINTAFDLMLKGESLRCVMRMDE
Monocots	Oryza sativa	OsADH3	LOC_Os11g10520.1	Chr11: 5755644-5760026	https://phytozome.jgi.doe.gov/pz/portal.html	MATAGKVIKCKAAVAWEAGKPLSIEEVEVAPPQAMEVRLKILYTALCHTDVYFWEAKGQTPVFPRIFGHEAGGIVESVGEGVTELSPGDHVLPVFTGECGDCRHCLSEESNLCDLLRINTDRGAMIGDGQTRFTARGGQPVYHFLGTSTFSEYTVVHVGCVAKIHPAAPLDKVCVLSCGISTGFGATVNVAKPPKGCTVAIFGLGAVGLAAMEGARISGASRIIGVDLNPAKFELAKKFGCTDFVNPKDYDKPVQQVIIEMTNGGVDRSVECTGNAAAMISAFECVHDGWGVAVLVGVAGKDAAFKTHPTNFLNERTLRGTFFGNYKPRTDLPGVVEMYMNKELELEKFITHSVPFSEINTAFDLMLSGESLRCIIRMED
Monocots	Zea mays	ZmADHB	Zm00001d049059_P001	4: 14333136-14336565	https://phytozome.jgi.doe.gov/pz/portal.html	MATAGKVIKCRAAVAWEAGKPLSIEEVEVAPPQAMEVRIKILYTALCHTDVYFWEAKGQTPVFPRILGHEAGGIVESVGEGVTELAPGDHVLPVFTGECKECAHCKSEESNMCDLLRINVDRGVMIGDGKSRFTISGQPIFHFVGTSTFSEYTVIHVGCLAKINPEAPLDKVCILSCGISTGLGATLNVAKPAKGSTVAIFGLGAVGLAAMEGARLAGASRIIGVDINPAKYEQAKKFGCTEFVNPKDHDKPVQEVLIELTNGGVDRSVECTGNINAMISAFECVHDGWGVAVLVGVPHKDDQFKTHPMNFLSEKTLKGTFFGNYKPRTDLPNVVEMYMKKELELEKFITHSVPFSEINTAFDLMLKGESLRCIMRMED
Eudicots	Arabidopsis thaliana	AthADHA	AT1G22430.1	Chr1: 7919136-7921893	https://phytozome.jgi.doe.gov/pz/portal.html	MDKTFFSSNEGKPITCKAAICRKAGEALVIEDIHVDPPQAYEVRIKILCTSLCHTDLTFWKLSFGPISRFPRILGHEAVGVVESIGENVDGFKQGDVVLPVFHPYCEECKDCKSSKTNWCDRYAEDFISNTRRYGMASRFKDSSGEVIHHFLFVSSFSEYTVVDIAHLVKISPEIPVDKAALLSCGVSTGIGAAWKVANVEEGSTIAIFGLGAVGLAVAEGARLRGAAKIIGIDTNSDKFELGKKFGFTDFINPTLCGEKKISEVIKEMTEGGVDYSFECVGLASLLNEAFISTRTGTGKTVMLGMEKHAAPISLGSFDLLRGRVICGSLFGGLKSKLDIPILVDHYLKKELNLDSFITHELNFKEINKAFALLEEGKSLRCILWMDK
Eudicots	Arabidopsis thaliana	AthADHB	AT1G22440.1	Chr1: 7922276-7925097	https://phytozome.jgi.doe.gov/pz/portal.html	MDKASITEGKPIRCKAAILRKAGEPLVIEEIQVDPPQAYEVRIKILCTSLCHTDVTFWKLDSGPLARFPRILGHEAVGVVESIGEKVDGFKQGDVVLPVFHPQCEECKECISPKSNWCTKYTNDYLSNTRRYGMTSRFKDSRGEDIHHFIFVSSFTEYTVVDIAHLVKISPEIPVDIAALLSCSVATGLGAAWKVADVEEGSTVVIFGLGAVGLAVAEGVRLRGAAKIIGVDLNPAKFEIGKRFGITDFVNPALCGEKTISEVIREMTDVGADYSFECIGLASLMEEAFKSTRPGSGKTIVLGMEQKALPISLGSYDLLRGRTVCGTLFGGLKPKLDIPILVDRYLKKELNLEDLITHELSFEEINKAFHLLAEGNSIRCIIWMDK
Eudicots	Arabidopsis thaliana	AthADHC	AT4G22110.1	Chr4: 11711317-11714228	https://phytozome.jgi.doe.gov/pz/portal.html	MEKTSMFSIHEGKPIRCKAAVSRKPGEALVIEEIHVDPPQAYEVRIKIICTSLCHTDVSFSKIDSGPLARFPRILGHEAVGVIESIGEHVNGFQQGDVVLPVFHPHCEECRDCKSSKSNWCARFADDFLSNTRRYGMTSRFKDSFGEDIYHFLFVSSFSEYTVVDIAHLVKISPDIPVDKAALLSCGVSTGIGAAWKVANVEKGSTVAVFGLGAVGLAVGEGARLRGAGKIIGVDLNPEKFELGKKFGFTDFINSTLCGENKISEVIKEMTGGGVDYSFECVGLPSLLTEAFSSTRTGSGKTVVLGIDKHLTPVSLGSFDLLRGRHVCGSLFGGLKPKLDIPILVDHYLKKELNLDSFITHELKFEEINKAFDLLVQGKSLRCILWMNK
Eudicots	Arabidopsis thaliana	AthADHD	AT5G42250.1	Chr5: 16893849-16897690	https://phytozome.jgi.doe.gov/pz/portal.html	MENGNSSSDNKSSHKPIRCKAAVSRKAGEPLVMEEIMVAPPQPFEVRIRIICTALCHSDVTFWKLQVPPACFPRILGHEAIGVVESVGENVKEVVEGDTVLPTFMPDCGDCVDCKSHKSNLCSKFPFKVSPWMPRYDNSSRFTDLNGETLFHFLNVSSFSEYTVLDVANVVKIDSSIPPSRACLLSCGVSTGVGAAWETAKVEKGSTVVIFGLGSIGLAVAEGARLCGASRIIGVDINPTKFQVGQKFGVTEFVNSMTCEKNRVSEVINEMTDGGADYCFECVGSSSLVQEAYACCRQGWGKTITLGVDKPGSQICLDSFDVLHHGKILMGSLFGGLKAKTHIPILLKRYLSNELELDKFVTHEMKFEEINDAFQLLLEGKCIRCVLWMG
Su, W.; Ren, Y.; Wang, D.; Su, Y.; Feng, J.; Zhang, C.; Tang, H.; Xu, L.; Muhammad, K.; Que, Y. The alcohol dehy-drogenase gene family in sugarcane and its involvement in cold stress regulation. Bmc Genomics 2020, 21, doi:10.1186/s12864-020-06929-9.
