# Supplementary material for: ADH Gene Cloning and Identification of Flooding-Responsive Genes in Taxodium distichum (L.) Rich
Source: Plants (Basel). 2023 Feb 3;12(3):678. doi: 10.3390/plants12030678 (PMC9919530; doi:10.3390/plants12030678)
Supplement: Supplementary file 1 [file plants-12-00678-s001.zip › Table S3 Subcellular localization prediction .xlsx]

## Sheet: WoLF
	chlo	mito	cyto	extr	nucl	plas	vacu	E.R.	cysk	chlo_mito	cysk_nucl	cyto_nucl
TdADHA1		1	11			1
TdADHA2	1	1	11
TdADHA3			13
TdADHB1			14
TdADH-likeB2			13
TdADHC1			8						5
TdADH-likeC2			13
TdADHC3	3		4	1	1	3	1
TdADHC4	3		4	1	1	3	1
TdADH-likeD1			12		1
TdADH-likeD2			9	3	1
TdADH-likeD3			10		1				2
TdADH-likeE1	4		3	1	2.5	1	1				2
TdADH-likeE2	5		2		2	2		2
TdADH-likeE3	7.5	5.5								7

## Sheet: CELLO
	Chloroplast	Mitochondrial	Cytoplasmic	Extracellular	Nuclear	PlasmaMembrane	Vacuole	ER	Cytoskeletal	Peroxisomal	Lysosomal	Golgi
TdADHA1	0.301	0.541	3.423 *	0.36	0.065	0.127	0.047	0.019	0.004	0.076	0.027	0.011
TdADHA2	0.245	0.403	3.767 *	0.162	0.13	0.084	0.024	0.016	0.003	0.129	0.018	0.019
TdADHA3	0.333	0.466	3.518 *	0.276	0.064	0.159	0.038	0.035	0.003	0.065	0.017	0.026
TdADHB1	0.246	0.915	3.415 *	0.052	0.071	0.143	0.01	0.01	0.003	0.114	0.017	0.004
TdADH-likeB2	0.057	0.111	4.287 *	0.226	0.128	0.048	0.028	0.016	0.002	0.063	0.028	0.006
TdADHC1	0.52	0.464	3.310 *	0.05	0.085	0.403	0.028	0.012	0.002	0.11	0.01	0.006
TdADH-likeC2	0.091	0.165	4.366 *	0.134	0.069	0.081	0.007	0.006	0.001	0.06	0.016	0.004
TdADHC3	0.123	0.377	3.692 *	0.125	0.137	0.414	0.009	0.02	0.002	0.062	0.025	0.013
TdADHC4	0.127	0.359	3.851 *	0.098	0.128	0.314	0.009	0.021	0.002	0.057	0.021	0.012
TdADH-likeD1	0.375	0.123	4.148 *	0.04	0.13	0.057	0.013	0.031	0.002	0.051	0.025	0.006
TdADH-likeD2	0.213	0.379	3.252 *	0.548	0.388	0.045	0.046	0.061	0.004	0.025	0.032	0.007
TdADH-likeD3	0.148	0.049	4.556 *	0.032	0.086	0.025	0.005	0.032	0.001	0.047	0.013	0.005
TdADH-likeE1	0.392	0.502	3.057 *	0.275	0.279	0.252	0.017	0.031	0.007	0.138	0.036	0.013
TdADH-likeE2	0.468	0.81	2.320 *	0.053	0.141	0.695	0.01	0.024	0.009	0.447	0.011	0.012
TdADH-likeE3	1.148 *	1.798 *	1.230 *	0.153	0.07	0.096	0.032	0.027	0.007	0.422	0.009	0.008
