# Supplementary material for: ADH Gene Cloning and Identification of Flooding-Responsive Genes in Taxodium distichum (L.) Rich
Source: Plants (Basel). 2023 Feb 3;12(3):678. doi: 10.3390/plants12030678 (PMC9919530; doi:10.3390/plants12030678)
Supplement: Supplementary file 1 [file plants-12-00678-s001.zip › Table S4 qPCRdata.xlsx]

## Sheet: Table S4 qPCRdata
	CKroot	CKstem	CKleaf	WLroot	WLstem	WLleaf	SMroot	SMstem	SMleaf
TdADHA1	1 a	2.33±0.18 a	1.00±0.13 a	1.98±0.21 a	1.9±0.18 a	0.44±0.12 a	2.58±0.30 a	9.35±3.79 b	3.01±1.00 a
TdADHA2	1 ab	0.68±0.33 ab	0.28±0.10 a	10.82±1.97 d	1.52±0.70 ab	0.44±0.22 a	5.65±1.82 bc	6.8±3.80 cd	4.45±2.20 abc
TdADHA3	1 a	3.12±2.75 a	1.54±1.21 a	39.87±33.07 a	6.24±5.56 a	0.58±0.13 a	84.88±78.16 a	20.77±14.30 a	26.34±18.13 a
TdADHB1	1 ab	1.89±0.20 bc	3.88±0.64 e	0.67±0.12 a	1.33±0.32 ab	3.39±0.54 de	0.39±0.07 a	1.43±0.33 ab	2.63±0.49 cd
TdADH-likeB2	1 ab	1.42±0.22 abc	1.73±0.29 bcd	0.89±0.12 a	1.73±0.18 bcd	0.86±0.08 a	2.3±0.51 d	2.43±0.29 d	1.83±0.34 cd
TdADHC1	1 bc	0.14±0.04 a	1.2±0.43 c	0.51±0.06 ab	0.09±0.03 a	1.05±0.50 bc	0.52±0.15 ab	0.15±0.03 a	0.73±0.07 abc
TdADH-likeC2	1 a	28.51±11.33 a	25.51±20.92 a	4.41±1.65 a	49.47±7.70 ab	31.94±15.49 ab	5.52±2.96 a	126.27±48.63 c	91.97±22.29 bc
TdADHC3	1 b	0.4±0.06 a	0.88±0.28 b	0.61±0.24 ab	0.44±0.03 a	0.64±0.11 ab	0.43±0.16 a	0.24±0.03 a	0.33±0.08 a
TdADHC4	1 ab	0.6±0.18 ab	1.36±0.68 b	0.64±0.29 ab	0.84±0.22 ab	0.75±0.11 ab	0.81±0.17 ab	0.29±0.06 a	0.39±0.13 a
TdADH-likeD1	1 a	3.74±0.92 c	2.49±0.25 bc	0.88±0.08 a	2.54±0.82 bc	1.89±0.24 ab	1±0.23 a	2.04±0.60 ab	0.84±0.14 a
TdADH-likeD2	1 abc	1.35±0.19 c	1.21±0.17 bc	0.8±0.20 abc	1.15±0.25 bc	1.04±0.33 bc	0.66±0.05 ab	0.88±0.16 abc	0.46±0.11 a
TdADH-likeD3	1 a	6.2±3.61 ab	0.99±0.10 a	0.52±0.12 a	0.92±0.11 a	0.92±0.11 a	0.59±0.09 a	10.59±8.49 b	0.54±0.08 a
TdADH-likeE1	1 b	0.97±0.27 b	0.74±0.14 ab	0.93±0.04 b	0.98±0.21 b	0.44±0.09 a	1.02±0.12 b	1.53±0.27 c	0.69±0.12 ab
TdADH-likeE2	1 a	1.48±0.18 a	1.29±0.07 a	0.77±0.33 a	1.47±0.81 a	3.56±2.61 a	1.83±1.13 a	2.28±1.24 a	4.11±2.40 a
TdADH-likeE3	1 ab	0.59±0.13 a	0.44±0.11 a	1.02±0.22 ab	0.57±0.08 a	0.39±0.08 a	1.6±0.54 b	1.06±0.41 ab	0.99±0.10 ab
The average value with standard error of TdADHs expression level were shown in Table S4. The different lowercase letters within the same gene mean significant differences among different treatment/organ at 0.05 level.
