# Supplementary material for: ADH Gene Cloning and Identification of Flooding-Responsive Genes in Taxodium distichum (L.) Rich
Source: Plants (Basel). 2023 Feb 3;12(3):678. doi: 10.3390/plants12030678 (PMC9919530; doi:10.3390/plants12030678)
Supplement: Supplementary file 1 [file plants-12-00678-s001.zip › Text S1 15 TdADH CDS.txt]

>TdADHA1
ATGTCAATTCCTCTTCCAGGCCAGATCCTCACTTGTAAAGCCGCTGTGGCATGGAAGGCAGGGGAGCCCCTGAAGATTGAAAAAGTGCAAGTAGCACCTCCACAGGCTAATGAAGTCAGAATCAAAATCGCTTACACTTCCTTGTGTCGCACAGACCTTATTTTCTGGCAAGCAAAGGGCCAAACTCCTATTTTCCCGCGCATCTTTGGGCATGAAGCAGCCGGAGTGGTGGAAAGTGTGGGAGAAGGAGTAACCGATCTGAAGGCGGGCGATCATGTACTGCCTGTATTTACAGGAGAGTGTGGACAATGCAGGCACTGCAAATCAGAAGAGAGCAATATGTGTGATTTGCTAAGGATTAACACGGACAGAGGAGTTATGCTCAATGACGGCAAATCGAGGTTCTCCATCGGGGGAGAACCCATCTATCACTTCCTGGGGACATCCACATTCAGTCAGTACACCGTTGCGCATGTTGGCTCTGTCGCCAAAATAAACCCTGCAGCTCCTCTCAATAAAGTGTGCATTTTAAGTTGCGGTGTATCCACAGGAATGGGCGCTACATTAAATGTGGCCAAACCAAAGAAGGGTTCGACTGTTGCCGTATTTGGTCTTGGAGGTGTTGGACTTGCGGCTGCTGAAGGAGCGAGAATTGCTGGGGCTTCCAGAATTATAGGCATTGATTTTAACCCTGGAAAATATGAGAAAGCAAAAGAGTTTGGAGTAACGGAATTTATAAACCCAAAAGATCATCAGAAACCTGTTCAACAGGTAATTGCAGAATTGACTGATGGAGGAGTAGACTACAGTATTGAGTGCACGGGGAATATTAATGCAATGATTCAGGCATTCGAAGCTTGTCATGATGGGTGGGGCGTAGCAGTCTTAGTAGGGGTGCCTCATTCAGATGCAGTTTTCGCTACCAATCCTGTGAATTTCCTGAATGAGAAAACATTAAAAGGAACTTTCTTTGGGAACTATAAGCCCAAGACAGATCTACCAGGGCTGGTAGATAAATATATGAACAAGGAGATTCAACTAGAGAAATTCATTACTCACGAAATACCACTTTCTGACATTAACAAGGCATTTGAGAACATGATGGAAGGAGAGGGCCTGCGTTGCATAATTAATATGGAAGATTAG
>TdADHA2
ATGGAAGTCAGGATAAAAATCTGTTACACTTCCTTGTGTCGCACAGACCTTGTTTTCTGGCAAGCAAAGGGCCAAACCCCTATTTTCCCACGCATCTTTGGACATGAAGCAGCTGGAGTGGTAGAAAGTGTGGGAGAAGGGGTAACTGATATGAAGGAGGGAGACCATGTTCTGCCTGTATTTACAGGGGAATGTGGAGATTGCAGACACTGCAAATCAGAAGAAAGCAATATGTGTGATCTGCTAAGGATTAACACAGACAGAGGGGTTATGATTAGTGATGGCAAATCAAGGTTCTCTATCAGGGGACAACCCATTTATCACTTCCTTGGGACATCCACATTCAGTGAATACACAGTTGCACATGTTGGCTGTGTTGCCAAAATAAATCCTGCAGCACCTCTCAGCAAAACCTGTATTCTCAGCTGCGGTGTTTCCACAGGGATGGGAGCTACATTGAATGTGGCTAAACCTAAGAAGGGTTCAACAGTAGCCATATTTGGTCTTGGAGGAGTTGGGCTTGCGGCTGCTGAAGGAGCAAGAATAGCTGGAGCTTCCCGGATTATAGGCATCGATTTAGTCCCTGGAAGATTTGAAAAAGCAAAAGAGTTTGGTGTAACAGAATATATCAACCCAAAAGACCATCAGAAACCTGTTCAAGAGGTAATTGCAGAAAGAACTGATGGAGGAGCAGACTACAGTGTGGAATGCACAGGGAATATTAATGCAATGATCCAGGCATTTGAATGTGTTCATGATGGGTGGGGCGTTGCAGTTTTAGTAGGAGTGCCTCATTCAGAGGCAGCTTTCACAACTAGTCCTGTCCACTTCCTCAATGAGAAAACATTGAAAGGAACATTCTTTGGGAACTATAAGCCCAAATCAGATCTGCCAGGCCTAGTGGAAAGGTATCTGAGAAAGGAGCTTGAGTTGGAGAAGTTCATTACTCACGAAATCTCGTTTGGTGAGATCAACAAGGCGTTTGATTACATGATGCAAGGGGAGAGCCTGAGATGTGTAATTAAACTGGAAAACTAG
>TdADHA3
ATGTCAAGCGCTACTGCAGGGAAGGTTATTACATGCAAAGCTGCCGTGGCATGGGCAGCAGGGGAGCCCCTTAAGATAGAACATGTGCAAGTGGCACCTCCACAGGCAATGGAAGTCAGGATCAAAATCTGCTACACTTCCTTGTGTCGCACAGACCTTGTTTTCTGGCAAGCAAAGGGCCAAACTCCACTTTTTCCACGCATCTTTGGACATGAAGCAGCTGGAATAGTAGAAAGTGTGGGAGAAGGGGTAACTGATATGAAGGAGGGTGACCATGTACTGCCTGTATTTACAGGGGAATGTGGAGATTGCAGGCACTGTAAATCAGAAGAAAGTAATATGTGTGATCTGCTAAGGATTAACACAGACCGAGGGGTTATGCTTAGTGATGGCAAGTCGAGGTTCTCTATCAGGGGACAACCCATTTATCACTTCTTGGGGACATCCACATTCAGTGAATACACAGTTGCACACGTTGGCTGTGTTGCCAAAATAAATCCTGCAGCTCCTCTCAGCAAAGCCTGTATTCTGAGCTGCGGTGTCTCCACAGGGATGGGAGCTACATTGAATGTGGCCAAACCTAAGAAGGGTTCAACCGTGGCAATATTTGGTCTCGGAGGTGTTGGGCTTGGGGCTGCTGAAGGAGCAAGAATTGCAGGAGCTTCTCGTATTATAGGCATCGATTTTCTCCCTGAAAGATTTGAAAAAGCAAAACAGTTTGGTGTGACAGAATATATCAACCCAAAAGACCATAAGAAACCTGTTCAACAGGTAATAGCAGAAAAAACTGATGGAGGAGCAGACTACAGTGTGGAATGCACAGGAAATATTAATGCAATGATTCAGGCTTTTGAATGTGTTCATGATGGGTGGGGTGTGGCAGTATTAGTAGGAGTGCCTCATTCAGAGGCAACTTTCACAACCAGTCCTCTCAACTTCCTCAATGAGAAAACATTAAAAGGGACATTCTTTGGGAACTACAAGCCCAAGTCAGATCTGCCAGGCCTTGTGGAAAAGTATCTGAGTAAGGAGTTTGAGCTGGAGAAGTTCATTACTCATGAAGTCCCTTTTGCTGAGATCAACAAGGCGTTTGATTTAATGGTGAAAGGAGAGGGCCTGAGATGTGTCATGAAACTGGATGATTAG
>TdADHB1
ATGACGTCCGGTGCAGGAGGAGAGGTCATCACTTGTAAAGCTGCTGTAGTATGGGCGGCAGGGCAACCTTTAAGCATGGAACAAATTCAAGTGGCTCCTCCCCAAGCCAAAGAAGTTCGCATCAAAATTACCCATACCTCTCTTTGCCATACTGATATTTATTTCTGGAAAGGAAAGGATGGAGGAGCTTGGTTTCCAAGGATTCTCGGTCACGAAGGAGCTGGGATTGTAGAAAGTGTGGGGAATGAGGTTACAGAGCTTAGCCCTGGAGATCACGTTATTCCATCATACATGGCAGAATGTAGAGAATGTGAGCTTTGTGCTCGAGGCAAGAACAACATCTGTGAAGTTTTTAGATTCAACTTCATGAGTGGAGTTGCATACAGTGATAAGAAATGTCGTTTCTCTATCAATGGAAAACCCATCCATCATTTCTTTGGACTTTCAACATTCAGTGAATATACAGTGGTGCATGCATCTTGTGTAGCAAAAGTGAACCCTGAAGCCCCTTTGGATAAGATCTGTTTGCTGGGATGTGGGGTATCAGCAGGATATGGAGCTGCTTGGAATATTGGGAAGGTGAGGCCTGGCGATTCGGTGGCAATTTTTGGATTGGGTACTATTGGCTTGGCTACTGCAGAAGGAGCCCGACTTGCTGGTGCTACTAGAGTACTTGGCATTGACATTAACCCCCAAAAGGAAGAAATATCTAAACAATTTGGGGTGACCGAATTCTTGAATCCATCAAATTTTGACAAGCCCATTCAAGAGGTGATCAAAGAAATGACTAAAGGAGGAGTGGATTCAAGTTATGAATGTATTGGAAGAGTAGAAGCTATGCTTGCAACTCTTCAATGTGCTCACCCTGTATGGGGGAGAGCAGTGATATTGGGTATAGACGAAATTGATAAAAAGCTATGTTTCAGCCCACTGGAGCTTCATGATGGCCGGAAGCTAAAACTTGCACCTTTTGGGGGTTTCAAGATTTCTGATGTACCCAAATTGGTGGATAGATTCATGAACAATGAATTCGATTTAGACAAGTATGTGACTCAGAGAATGGAATTCTCAGATATCAACGCAGCATTCCAATTGTTGTTGGAAGGGAAATGCTTAAGATGCGTCCTAAGGATGCAAGTAGATTAA
>TdADH-likeB2
ATGTCGACTGAGGGGCAGGTCATAACCTGCAAAGCTGCTATTGCTTGGGAGGCCAATAAACCTCTGGTAATTGAAGATGTTCAAGTTGCTCCACCTCAGGCTGGTGAGGTTCGCATAAAGATTGAGTTTGTGGCACTCTGCCACACAGATGCATACACTTGGAGTGGGAAAGATCCAGAGGGTCTTTTTCCCTGTATTCTTGGACATGAGGCTGCTGGGGTTGTTGAAAGTGTAGGTGAGGGTGTTACTGAAGTTAAACCTGGGGATCATGTAATTCCTTGTTACCAGGCAGAATGTAGAGAATGTAAGTTTTGTAAGTCAGGGAAGACAAATCTCTGTGGTAAAGTTCGATCTGCCACTGGTGTTGGTGTTATGCTGAATGACATGAAAAGCCGTTTCTCAATTAATGGGAAACCGATCTATCACTTCATGGGAACATCAACATTCAGCCAATACACTGTTGTACATGACGTGAGTGTTGCAAAAGTGGACCCACAAGCTCCTCTGGAGAAGATTTGCTTGCTTGGTTGTGGTGTTCCCACAGGTCTTGGAGCAGTTTGGAATACAGCTAAAGTGGAAGCTGGATCAATAGTTGCAATATTTGGTCTTGGTACGGTTGGTCTTGCGGTTGCAGAGGGTGCCAAAGCAGCAGGTGCTTCACGTATCATTGGCATTGACATTGATACCAAGAAATTTGAAATTGCTAAAGGTTTTGGAGTCACAGAGTTTGTGAATCCTAAAGATCATGATAAACCCATTCAGCAGGTGATTGTTGATATAACCGATGGAGGTGTTGACTACAGCTTTGAGTGTATTGGAAATGTTAATATAATGCGAGCTGCTCTCGAGTGTTGTCATAAGGGCTGGGGGACATCTGTTATTGTTGGTGTTGCAGCCTCTGGACAGGAGATTTCTACTCGACCATTTCAACTGGTTACAGGGCGTGTATGGAAAGGCACTGCTTTTGGTGGCTTCAAAAGTCGTTCTCAAGTACCATGGCTTGTTGACAAGTACATGAAAAAGGAGATCAAAGTGGATGAGTATATTACACATAATTTGACTCTTGACCATATCAATGAAGCATTTCATCTGATGCATGGTGGGAATTGCTTGCGAGTTGTACTGAAGATGCACACCTCTTCAGGCAATCTCTAA
>TdADHC1
ATGGAAAAGGATAACTCTTGCAGGTCTAATGGCTCTCTGGTCTCTGAAACATCTGGTAAAGTTATCACTTGTAAAGCTGCAGTAGCATGGGGAACGAAGAAACCCCTGGTAATCGAGGAGGTGCAGGTAGATCCTCCAAAGGCAATGGAAGTTCGCATCAAAATCACCCACACCTCCCTCTGCAACACAGATGTTATGTACTGGGCTACAGAAAATGAAATGCTAAAGGCGTTTCCACGCATTCTGGGGCATGAAGCTGCAGGGATTGTAGAGAGCGTGGGAGAAGGCGTAAGCGATCTCAAGGGAGGAGATCATGTAATAACACTTTTTACAGGGGAGTGTGGAGATTGCATATACTGCAAATCACCAAAGACTAATCTGTGTGGAAAATTCAGGATCGATCCCACTAGGGCGGTCATGGTGAGTGACAAGAAAACCCGTTTCTCGATCGCCGGAAAACCCGTTTATCATTGCATGGGAACCTCCACTTTCAGTGAATACACCGTACTCGATTCTGCCAACGTGGTCAAGATTAATCCTCACGCCCCTCTCAACAAAGTTTGCCTGCTTGGCTGTGGATTAGCAACAGGATTTGGGGCAGCGTGGAACACTGCTAATGTCCAGGCTGGGTCAAGCGTTGCTATCTTTGGTCTCGGCACCGTCGGCCTTGCGGTTGCAGAAGGTGCAAGGGTAAGAGGGGCATCCAAGATAATTGGTGTGGACACAAATCCTGAAAAATTCTCTATAGCTAAAACCTTTGGAGTTACTGATTTTATCAACCCTAAAGACCAAGAAAGGGCCACACATGAGAGAATTCGAGAGATAACTGAAGGTGGAGTGGATTTTAGTTTTGAATGCATTGGGCATGCAGATATTATGTACGAGGCATTTTTGTCTGCACATGATGGGTGGGGTTTGGCAATTATTGTAGGAGTGGACCAAAGTGGGCGAAGGTTGAGTTTTTTTCCTCCTGAGTTATTAGATGGTAGGAGAATCGATGGCACTATCTTTGGTGGTTTCAAGGGGAAAAGCCAATTACCTGGTCTTGTAGAAATGTACATGAACAAGGAGGTCAAAGTGGATGAATTCATCACTCACGAGCTTCCATTTTCACGTATCAATGAAGCATTTGATTTATCATTAGAAGGAAAGAGCTTGAGATGTGTTCTCCATCTTTGA
>TdADH-likeC2
ATGGATACTGCTGGGAAAGTTATCACTTGCAAAGCTGCAGTAGCATGGGGGCCAAAGGAGCCCCTGGTCATAGAGGATGTGCAGGTACATCCTCCAAAGAAAATGGAAGTCCGGATAAAAATCACCCATACTTCTCTCTGTCATACTGACGTTACATTCTGGGCAAATGGGGATACAAGCAAATTTCCTCGCATATTTGGCCACGAGGGTGCAGGATTAGTAGAGAGCGTGGGAGAAGGAGTAACAGATCTCAAGCCAGGAGATCATGTGATTCCTTTATTCTCAGGAGAGTGTGGAGATTGTGTATACTGTAAATCCAAAGATACAAATATGTGCGAAAAGTATAAAGCTGATCTTTTCAGAACAGTGATGATAAATGATGGGGAGACTAGGTTTTCTATTGGTGGAAAGCCGGTTTACCATTTCATGATGACATCTACATTCAGCCAATATACAGTTGTGGACTATGCATGCGTTACAAAAATTAATCCCAATGCACCTTTAGATAAGATCTGCTTGCTTGGCTGCGGGGTTGCCACAGGTATTGGATCTGTCTGCAATGTAACTGATGTGGGACCTCAATCAACCGTGGCTATTTTTGGACTTGGCACCATTGGACTTGCAGCGGTACAAGGTGCAAAAATTAATGGTGCATCCAGGATCATCGCTGTAGACATCAATCCTGACAAGTTCGAGAAAGCCAAAGTACTAGGAGCTACCGATTGCATTAATCCAAAAGACCACGAGAAACCGATTGATGAGGTAATAAGAGACATGACCAATGGAGGAGTGGATTACAGCTTCGAATGCGCTGGGAAAGTTGATGTTCTGCACCAGGCATTTGCCTCCACTAATGAATTGTTGGGTTTGACAGTGTTGGTGGGGCTAGATCCCAGTCCACGCAAGATATCTCTCACTCCATTGGAGTTGCTTTACGGGAGAAGAATTGTAGGAGCAATACTGGGACGATACAAAGGGAAAACACAATTGCCTGAGCTTGTGGAGAAATATATGAACAAAGAGATTAATTTGGATACTTTTATCACCCATGAGAAACCTCTGGCAGATATCAACACAGCTTTTGATTTGCTGCTGGCGGGCAAGAGTTTAAGATGTGTCATGCAAATGTTCTAA
>TdADHC3
ATGGAGATACAGAATGGAATAGAAATTGACTCTTTCAGTAAGAGTTTTCAGAGTACAAATGGCAAAGTCCCTCTGTCTCTTGCAGAAACTGCTGGTAAAGTCATCACTTGCAAAGCTGCAGTAGCATGGGGAGTGAAGCAACCTCTGGTAATAGAAGATGTTCAGGTGGATCCTCCAAAATCAATGGAAGTCCGCATTAAAATCACCCACACCTCTCTCTGCCACACCGATATTACATTCTGGATGGGAGGGGAAGAAAGCACGTTTCCTCGCATATTGGGCCATGAGGGTGCTGGTATAATAGAGAGCGTGGGTGAGGGCATAACAGATCTTGTGCCTGGAGATCACGTGATTCCAACATACCAAGGAGAGTGTAGAGATTGTGGGTGTTGCAAATCTAAGAAAACCAATCAGTGTGACAAGTTCAAAATTGATATCATGAGAACAGTCATGAGAAGTGATGAGAAGAGCAGGTTTTCTTTGGGTGGGAAGCCGGTGTACCATTTCATGGCCACATCTACATTCAGCGAGTATACAGTCGTGGATTATGCTTGTGTTGTCAAAATTAATCCTAAAGCTCCTTTAGACAAAGTCTGCTTGCTTGGCTGCGGGGTAGCCACTGGTTTTGGAGCTGTGATGAATTTAACAGATATAGAAATTGGATCAACAGTGGCTGTCTTTGGCCTGGGTACTGTTGGCCTTGCGGTTGCAGAAGCCGCAAGTCTAAGAGGAGCCTCAAAGATAATTGGAATAGATACCAATCCAAATAAGTTCGCCAAAGCCAAAGTATTGGGGGTAACCGACTGCATCAATCCAAAAGACCATGAGAAGCCCATTCAAGAAGTTATAGCAGAGATGACAAATGGAGGCGTGGATTACAGCTTCGAATGCATTGGAAATACCAACGTATTATACCAGGCCTTTTTGTCTACTAATGAGCCATTGGGGAAAACGGTGTTATTGGGACTGGACGCTAGTCCTCGCAAGATATGCCTCCATCCCTTGGAATTATTTTCAGGGAGAACTTTAGTGGCCTCCATCTTTGGAGGGATCAAGGCCAAAACACAATTGCCTGGAATTGTGGAGATGTTTATGCGTAAGGAGTTGAAAGTTGAGGAGTATATTACTCACGAGCTTTCATTTTCAGAAATCAACAAAGCATTTGAATTGTTGTTGGGAGGCAATTGTTTGAGATGTGTTCTTCACTTCTAG
>TdADHC4
ATGGAGATACAGAATGGAATAGAAATTGACTCTTTCAGTAAGAGTTTTCAGAGTACAAATGGCAAAGTCCCTCTGTCTCTTGCAGAAACTGCTGGTAAAGTCATCACTTGCAAAGCTGCAGTAGCATGGGGAGTGAAGCAACCTCTGGTAATAGAAGATGTTCAGGTGGATCCTCCAAAATCAATGGAAGTCCGCATTAAAATCACCCACACCTCTCTCTGCCACACCGATATTACATTCTGGATGGGAGGGGAAGAAAGCACGTTTCCTCGCATATTGGGCCATGAGGGTGCTGGCATAATAGAGAGCGTGGGTGAGGGCATAACAGATCTTGTGCCTGGAGATCACGTGATTCCAACATACCAAGGAGAGTGTAGAGATTGTGGGTGTTGCAAATCTAAGAAAACCAATCAGTGTGACAAGTTCAAAATTGATATCATGAGAACAGTCATGAGAAGTGATGAGAAGAGCAGGTTTTCTTTGGGTGGGAAGCCGGTGTACCATTTCATGGCCACATCTACATTCAGCGAGTATACAGTCGTGGATTATGCTTGTGTTGTCAAAATTAATCCTAAAGCTCCTTTAGACAAAGCCTGCTTGCTTGGCTGTGGGGTAGCCACTGGTTTTGGAGCTGTGATGAATTTAACAGATATAGAAGTTGGATCAACAGTGGCTGTCTTTGGCCTGGGTACTGTTGGCCTTGCAGTTGCAGAAGCCGCAAGTCTAAGAGGAGCCTCAAAGATAATAGGAATAGATACCAATCCAAATAAGTTCGCCAAAGCCAAAGTATTGGGGGTAACCGACTGCATCAATCCAAAAGACCATGAGAAGCCCATTCAAGAAGTTATAGCAGAGATGACAAATGGAGGCGTGGATTACAGCTTCGAATGCATTGGAAATACCAACGTATTATACCAGGCCTTTTTGTCTACTAATGAGCCATTGGGGAAAACGGTGTTATTGGGACTGGACGCTAGTCCTCGCAAGATATGCCTCCATCCCTTGGAATTATTTTCAGGGAGAACTTTAGTGGCCTCCATCTTTGGAGGGATCAAGGCCAAAACACAATTGCCTGGAATTGTGGAGATGTTTATGCGTAAGGAGTTGAAAGTTGAGGAATATATTACTCACGAGTTCTCATTTTCAGAAATCAACAAAGCATTTGAATTGTTGTTGGAAGGCAATTGTTTGAGATGTGTTCTTCACTTCTAG
>TdADH-likeD1
ATGAGTGGATCATTTGGCAACTCCAAGGGAAAAGTTATCATCTGTAAAGCTGCTGTGTGTTGGGCACCAGGGGAAGCTCTGGTGATGGAAGAAATTCAAGTGGCCCCACCGCATGCTCTGGAAGTTCGCATCAGAATCATATGCACCGCTCTGTGTCACACTGATGTCAGTTTTTGGAGTAATAAACAGGATAACGCAACATATCCCCGAATTTTTGGCCACGAAGCAGTTGGAAGAGTGGAAAGTGTGGGGGAAAATGTGAAGGATATTGAGGAAGGAGACCTGGTAATACCCGTGTTTATGCCGCATTGCACTGAGTGTGTGGATTGCAAGTCAACCGAAAGCAATATGTGTGCCAGATCAAAAAATCTAATTTCAGGACTGATGGCAAGTGACAATGGCAGCAGATTCAGCATCAAGGGGAAACCCATATACCATTTTTTTGGTGTTTCCAGCTTCTCCGAATACACTGTTGTAGAAGTTGACTCTCTCGTCAAGATAGATCCAATGGCTGCCCCTGATAAAGTTTGTCTTCTTAGCTGTGGAGTCACAACAGGGTTAGGTGGGGTTTGGAAGGTGGGCAATGTACAGCAAGGCTCAACTGTGGCTGTCTTTGGTTTAGGAACTGTCGGCATGGCTGTTGCAGAAGGGGCAAGAATCAGAGGTGCATCTAGAATCATCGGTGTTGATGTGAACCCTAAAAAGTTTGACATTGGAAAAAAATTCGGTATTACAGAATTTGTGAATCCTAAAGACCATGAAAAGCCTGTTCACCAGGTGATCAAAGAAATGACTGATAGTGGGGTGGATTACAGCTTTGAATGCACAGGCAACAAGTCTGTTATTGTTGAAGCCTTTAAAAGCACTCGTAATGGATGGGGTACAACAGTGATTATAGGGGTCAATATGACAGAGATACCCATAGACTTTGGAGAATTGCTATGTGGTAAGACCATAAAAGGATCATTATTTGGAGGAATGAAGGCAAAAACAGATCTTCCTCTTCTGGTGGACATGTATATGAAAAAGGAGCTTCAGCTTGATGATCTCATTACTCATGAAATCTCATTTCCAGAGATCAACAAGTCTTTTGAGTTGTTGAAGGGAGGGGAGTGTTTGAGATGCATTATGTGGATGGACAGGGCATTGCATTAG
>TdADH-likeD2
ATGAGTGGATCATTTGGCAACTCCAAGGGAAAAGTTATCACCTGTAAAGCTGCTGTATGTTGGGCACCTGGGGAAGCTCTGGTGATGGAAGAAATTCAAGTGGCTCCACCGCAGGCTCTGGAAGTTCGCATCAGAATCATATGCACCACTCTCTGTCACTCTGATCTCAGTTTTTGGAATATAAAACAGGAGAATAATAAAGGGCATCCTCGCATTTATGGCCATGAAGCAGTTGGAAGAGTGGAAAGTATTGGGGAAAATGTGAAAGATATTGAGGAGGGAGACATGGTGATACCTGTGTTTAGGTCACATTGCACTGAGTGTGTGGATTGCAAGTCAACCAAAAGCAATATGTGTGACATCAGTTTAAAAAGCAGAAGTGAAGGACTGATGAAAAGTGACAATGGTACCAGATTCAGCATCAATGGGTTAGGTGGGGCTTGGAAGGTGGGCAATGTAGAGGAAGGCTCCACTGTGGCTGTCTTTGGTTTAGGAACTGTTGGCATGGCTGTTGCAGAAGGTGCAAGAATCAGAGGTGTATCTAGAATCATTGGTGTTGATGTGAACCCTAAAAAGTTTGATATTGGAAGAAAATTTGGTGTTACAGACTTTGTGAATCCTAAAGACCATGAAAAGCCTGTTCACCAGGTGATCAAAGAAATGACTGGAAGTGGGGTAGGTTACAGCTTTGATTGCACAGGCAACAAGTCTGTCATTGTTGAAGCCTTCAAAAGCACTTGTAATAGGAAGCTTGCAGGGATGGGGTACAACAGTGGTTTTAGGAGTGGGTATGACAGAGATACCCATAGATTGTCAAGAATTACTTCGTGGTAAAACCATAAAAGGGTCATTATTTGGAGGAATGAAGGCAAAAACAGATGTGCCCCTATTGGTGGACATGTATATGAAAAAGGAGCTTCAGCTAGATGATTTCATTACTCATGAAATCTCATTTCCAGAGATCAACAAGGCATTTGAGTTGTTGAAGGAAGGGGAGTGCTTGAGATGCATTATGTGGATGGACAGGGCATTGCATTAG
>TdADH-likeD3
ATGCTACACAGTCCACAATTACATACAGCCATGGACGAAACACTTGACAACTTTAAGGGAGAAGTTATCACCTGTAAAGCTGCTGTGTGTTGGGCACCTGGGGAAGCTCTGGTGATGGAAGAAATTCAAGTGGCCCCACCGCAGGCTCTGGAAGTTCGCATCAGAATCATATGCACCGCTCTGTGTCACACTGATGTCAGCTTTTGGAGTAATAAACAGGATAACACAAGGTATCCTCGAATTTTTGGCCACGAAGCAGTTGGAAGAGTAGAAAGTGTGGGGGAAAATGTGAAGGATATTGAGGAGGGAGACCTGGTGATACCTGTGTTCATGCCGCATTGCACTGAGTGTGTGGATTGCATGTCAACCAAAAGCAATATGTGTACCAAAGTAGAAGGTAAAATTGCAGGACTGATGACAATTGACAATAGCGCCAGATTCAGCATCAATGGGAAACCCATATACCATTTTTTGGGTGTTTCCAGCTTCACCGAATACACTGTTGTAGAAGTTGATTCTGTCGTCAAGATAGATCCAATGGCTGCCCCTGATAAAGTTTGTCTTCTTAGCTGTGGGGTCACAACAGGGTTAGGTGGGGTTTGGAAGGTGGGCAATGTAGAGAAAGGCTCAACTGTAGCTGTCTTTGGTTTAGGAACTGTTGGCATGGCTGTTGCGGAAGGGGCAAGAATCAGAGGTGCATCTAGAATCATCGGTGTCGATGTGAAGCCTGAAAAGTTTGACATTGGAAAGAAATTCGGTGTTACAGAATTTGTGAATCCTAAAGACCATGAAAAGCCTGTTCACCAGGTGGTCAAAGAAATGACTGGAAGTGGGGTGGATTACAGCTTTGAATGCACAGGCAACAAGTCTGTCATTGCTGAAGCCTTTAAAAGCACTCGTAATGGATGGGGTACAACAGTGGTTTTAGGATCGAATAGGACAGACATTCCCATAGACTTTGGAGAATTGCTATGTGGTAAGACCATTAAAGGGTCATTATTTGGAGGAATGAAGGCAAAAACAGATCTTCCCCTACTGGTGGACATGCATATGAAAAAGAAGCTTCAGCTAGATGATTTCATTACTCATGAAATCTCATTTCCAGAGATCAGCAAGGCATTTGAGTTGCTGACAAAAGGAGAGTGTTTGAGATGCATCATGTGGATGAACAGGACATTGCAGTAG
>TdADH-likeE1
ATGACTGCGGAGTGCAGAATGAGCGCACAGATTGCAGATGATACGAGCATTTTAAATCAATGTGTGGTGTTGGAAAAAGATGGACATGTGCATGTAGAGGAGAATATATTAAATGTGAACAAAATGGAGATGGGTTCCGTTCTGGTGAGCATAATGTTTGGGGAAGTGTGTGGTACAGACGTTCATCTAAGACATGGGCGTCTCAATACTGTTGTTTATCCAATAATACCTGGCCATGTTGCTGTTGGAACCGTGCACACAGTTCGTGGGGACATTGCAGATGTCGACGGACTCAAGGTTGAGGCGGGTGATGTGGTCACATTTTTGGACGTTATTGATACCTGCAACTCTTGCATCCAGTGCCTGGTGGATAAGCAAACAACACGGTGCCCTAAAAGAAGAGTTATAGGAATTACCTGCAAAGCAGATCATACGAGCATTAGAGGACTTCTCGGTGGATGGACAACATATCTTTATCTTCCTCCAAATACCAAGATAATTCGACTTCCAAGATCTCTCCCTCCACAAGTTTTTATTGCAGGAGGCTGTGGACTTCCTACTGCACTGCACGCAGTTGACAGAGCGAATATACATATAATGGATCGTGTAATCATACAAGGTTCTGGACCAGTTGGGTTACTAGCTGCACTGTTGGCCCAAGCTAGCGGAGCTCTTCAGGTGGTAGTGATTGGAGCTCCTCTTCACCGTCTCGAAGTTTTTAGAAAATTCGGATTTGAACACACTATCAACATATTAGATATTTCTGATCCTGTAGAGAGGAGGAAATTAGCTACGAAAATGATGGGAGACAAACTTGCAGATGTTGTAATTGAAGCAACGGGACGTCCAGAAGCTGTTTCAGAAGGAATGGAACTCTGTAGAGATGGTGGAACATATGTTGTTGTGGGTCAATACACTGACAATGGAAGCGTCAGCATAAACCCTCATTTCTTGATCAATCGCAAACACATCACTATCAAGGGATCTTGGGGTTCAGATTTCAGCCACTTCTACAGAGGTGTGCAGTTTATGGACAAAAATTCCCATTTACCATGGGATTTAGTGGTTAGCAAATGTTTTGATCTTGAGGATGCAGAACAGGCCATTGCATGTGTAGAAAAACTAGAGGTTTTCAAAGCCCTCCTAAGACCCACTAAAACCAAATGA
>TdADH-likeE2
ATGATGGAAGACGAAGAGGAAGGCGAAGGCGAAGGAAGCATGCGTGCAATGGTGATGGAAGCAGCTAGAACAGCATTGAAGAGCGTGCGAATGCCTATCCCACAACCTCCGCCTGGTCATCTTCGCGTTCGCGTAAAAGCCTGTGCTGTTTGCCGCACCGATTTACACGTGGTTGATGGGGATTTGGATAAGCCCAAGTTGCCAATCATTCCTGGTCATGAAATCGTGGGGCTAGTTGACAAGGTTGGGGAAGGTGTGGATTGTAATCTCTTTAGCATTGGGAAAAGAGTGGGCATTCCGTGGCTTGGTCGAACATGTGGTAAATGTATCTATTGCTTAGAGGGAGCAGAAAATCTGTGTGATGATCCAGGTTTCACAGGCTATCAGATTGATGGAGGATATGCAGAGTATGCTGTTGCACATGCAGCTTACTGTTTTCCATTACCGGAAGTCTATTCTGATGTTGAGGCTGCTCCACTTTTATGTGCTGGCCTTATTGGTTATCGGTCATTGAGAAAAACAGGCTTTAAACCTGGTCTTGAAAAGAAAAAGCGAATTGGCATTTATGGTTTTGGTGCAGCAGCACATATTATTACACAGGTTGCAATCTATGAAGGGCATCAAATTTATGCATTTACCAGAGCGGGGGATAAACAAGCACAAGATTTTGCACTAAGATTAGGGGCTATATGGGCTGGAGATTCTAATTCGATGCCACCTAATGAACTTGATGCAGCTATTTTGTTTGCTCCCGTGGGACTTCTTGTTCCAGCAGCTCTAAAAGCCGTTAGGAAAGGGGGCATTGTTGTTGCTGGTGGAATTCACATGTCTCAGATTCCTGCATTCCCATATTCCATTTTATGGGGTGAGAGACAGGTTGTATCAGTTGCCAATTTGACCAGACAGGACGCAGTTGAGTTTCTTGAGCTTGCACCTAAGGCTCATGTCAAAACAGAGACTGTTGTATTCTCCTTGGATAAAGCGAATGAAGCACTTGCAGCTCTCAGAGAGGGTAGGTTGGAGGGTGCTGCTGTATTAGTTCCATGA
>TdADH-likeE3
ATGGCAAATTTCTCGCGGTTTGTACCTGCTTTACGAAGAGCGTTGAGTGGGAGGAGGTCACGCGATCGATTCCTGTCAAGCGTGGCGCAGAATGCAGGGGAAGCGAGCGGGTACCACTTGGGGAATGGGCCTTCGAGCATGAAGGCGGCCGTGTTTTGGGAGCCTGGAAAGCCCTTGACATTTGAAGACTTCCACATGCCCCGCCCCAAGACTGGGGAACTTCTTATAAAAACTAAAGCATGTGGGGTGTGCCATTCTGATCTTCACGTCATGAAGGGAGACTTGGCTTTTGCAAGGCCTTGTGTTGTGGGCCATGAAATAACAGGAGAGGTAGTTGAGCATGGAGCACATACCGATTCTGTCACACTTAAAAGATTTCCCATTGGGTCTCACGTTGTAGGAGCTTTTATAATGCCTTGCGGAAACTGCTTTTATTGTGTAAAGGGACAAGAAGATCTCTGTGAACCGTTTTTTGATTACAACAGAGCTAAAGGAACCCTTTATGATGGTGAAACTCGCCTATTTCTTCGCAGCAATGGCAAGCCTGTCTACATGTATAGCATGGGAGGACTTGCAGAGTACTGTGTAGTTCCAGCCACAGCATTGACTATTGCTATGGAAGCGTTGGGAAAACCAGGGACATTCAAGCAGACTGTACTCAGTGTACGGGATGGTGGGAAGGCTATTTTGATTGGGCTTGCACCATCTGGTGCTACAGCAGAGGTTGACATGACACGGCTTGTTCGCCGTCAGATAAAAATAATTGGATCATATGGAGGAAGAGCAAGGCAAGATCTTCCAAAGTTAGTAGAGCTTGCAGAAACAGGCATCTTCAACCTGGAAACTGCTGTTTCAAGGAAATGTACATTTGATGAAGCAGAAGCTGTTTATAACGCTCTTGACAGAGGCGAAATTATAGGTCGAGCTGTGGTTGAAATTATGTAA
