# Supplementary material for: ADH Gene Cloning and Identification of Flooding-Responsive Genes in Taxodium distichum (L.) Rich
Source: Plants (Basel). 2023 Feb 3;12(3):678. doi: 10.3390/plants12030678 (PMC9919530; doi:10.3390/plants12030678)
Supplement: Supplementary file 1 [file plants-12-00678-s001.zip › Text S2 15 TdADH putative protein sequences.txt]

>TdADHA1
MSIPLPGQILTCKAAVAWKAGEPLKIEKVQVAPPQANEVRIKIAYTSLCRTDLIFWQAKGQTPIFPRIFGHEAAGVVESVGEGVTDLKAGDHVLPVFTGECGQCRHCKSEESNMCDLLRINTDRGVMLNDGKSRFSIGGEPIYHFLGTSTFSQYTVAHVGSVAKINPAAPLNKVCILSCGVSTGMGATLNVAKPKKGSTVAVFGLGGVGLAAAEGARIAGASRIIGIDFNPGKYEKAKEFGVTEFINPKDHQKPVQQVIAELTDGGVDYSIECTGNINAMIQAFEACHDGWGVAVLVGVPHSDAVFATNPVNFLNEKTLKGTFFGNYKPKTDLPGLVDKYMNKEIQLEKFITHEIPLSDINKAFENMMEGEGLRCIINMED
>TdADHA2
MEVRIKICYTSLCRTDLVFWQAKGQTPIFPRIFGHEAAGVVESVGEGVTDMKEGDHVLPVFTGECGDCRHCKSEESNMCDLLRINTDRGVMISDGKSRFSIRGQPIYHFLGTSTFSEYTVAHVGCVAKINPAAPLSKTCILSCGVSTGMGATLNVAKPKKGSTVAIFGLGGVGLAAAEGARIAGASRIIGIDLVPGRFEKAKEFGVTEYINPKDHQKPVQEVIAERTDGGADYSVECTGNINAMIQAFECVHDGWGVAVLVGVPHSEAAFTTSPVHFLNEKTLKGTFFGNYKPKSDLPGLVERYLRKELELEKFITHEISFGEINKAFDYMMQGESLRCVIKLEN
>TdADHA3
MSSATAGKVITCKAAVAWAAGEPLKIEHVQVAPPQAMEVRIKICYTSLCRTDLVFWQAKGQTPLFPRIFGHEAAGIVESVGEGVTDMKEGDHVLPVFTGECGDCRHCKSEESNMCDLLRINTDRGVMLSDGKSRFSIRGQPIYHFLGTSTFSEYTVAHVGCVAKINPAAPLSKACILSCGVSTGMGATLNVAKPKKGSTVAIFGLGGVGLGAAEGARIAGASRIIGIDFLPERFEKAKQFGVTEYINPKDHKKPVQQVIAEKTDGGADYSVECTGNINAMIQAFECVHDGWGVAVLVGVPHSEATFTTSPLNFLNEKTLKGTFFGNYKPKSDLPGLVEKYLSKEFELEKFITHEVPFAEINKAFDLMVKGEGLRCVMKLDD
>TdADHB1
MTSGAGGEVITCKAAVVWAAGQPLSMEQIQVAPPQAKEVRIKITHTSLCHTDIYFWKGKDGGAWFPRILGHEGAGIVESVGNEVTELSPGDHVIPSYMAECRECELCARGKNNICEVFRFNFMSGVAYSDKKCRFSINGKPIHHFFGLSTFSEYTVVHASCVAKVNPEAPLDKICLLGCGVSAGYGAAWNIGKVRPGDSVAIFGLGTIGLATAEGARLAGATRVLGIDINPQKEEISKQFGVTEFLNPSNFDKPIQEVIKEMTKGGVDSSYECIGRVEAMLATLQCAHPVWGRAVILGIDEIDKKLCFSPLELHDGRKLKLAPFGGFKISDVPKLVDRFMNNEFDLDKYVTQRMEFSDINAAFQLLLEGKCLRCVLRMQVD
>TdADH-likeB2
MSTEGQVITCKAAIAWEANKPLVIEDVQVAPPQAGEVRIKIEFVALCHTDAYTWSGKDPEGLFPCILGHEAAGVVESVGEGVTEVKPGDHVIPCYQAECRECKFCKSGKTNLCGKVRSATGVGVMLNDMKSRFSINGKPIYHFMGTSTFSQYTVVHDVSVAKVDPQAPLEKICLLGCGVPTGLGAVWNTAKVEAGSIVAIFGLGTVGLAVAEGAKAAGASRIIGIDIDTKKFEIAKGFGVTEFVNPKDHDKPIQQVIVDITDGGVDYSFECIGNVNIMRAALECCHKGWGTSVIVGVAASGQEISTRPFQLVTGRVWKGTAFGGFKSRSQVPWLVDKYMKKEIKVDEYITHNLTLDHINEAFHLMHGGNCLRVVLKMHTSSGNL
>TdADHC1
MEKDNSCRSNGSLVSETSGKVITCKAAVAWGTKKPLVIEEVQVDPPKAMEVRIKITHTSLCNTDVMYWATENEMLKAFPRILGHEAAGIVESVGEGVSDLKGGDHVITLFTGECGDCIYCKSPKTNLCGKFRIDPTRAVMVSDKKTRFSIAGKPVYHCMGTSTFSEYTVLDSANVVKINPHAPLNKVCLLGCGLATGFGAAWNTANVQAGSSVAIFGLGTVGLAVAEGARVRGASKIIGVDTNPEKFSIAKTFGVTDFINPKDQERATHERIREITEGGVDFSFECIGHADIMYEAFLSAHDGWGLAIIVGVDQSGRRLSFFPPELLDGRRIDGTIFGGFKGKSQLPGLVEMYMNKEVKVDEFITHELPFSRINEAFDLSLEGKSLRCVLHL
>TdADH-likeC2
MDTAGKVITCKAAVAWGPKEPLVIEDVQVHPPKKMEVRIKITHTSLCHTDVTFWANGDTSKFPRIFGHEGAGLVESVGEGVTDLKPGDHVIPLFSGECGDCVYCKSKDTNMCEKYKADLFRTVMINDGETRFSIGGKPVYHFMMTSTFSQYTVVDYACVTKINPNAPLDKICLLGCGVATGIGSVCNVTDVGPQSTVAIFGLGTIGLAAVQGAKINGASRIIAVDINPDKFEKAKVLGATDCINPKDHEKPIDEVIRDMTNGGVDYSFECAGKVDVLHQAFASTNELLGLTVLVGLDPSPRKISLTPLELLYGRRIVGAILGRYKGKTQLPELVEKYMNKEINLDTFITHEKPLADINTAFDLLLAGKSLRCVMQMF
>TdADHC3
MEIQNGIEIDSFSKSFQSTNGKVPLSLAETAGKVITCKAAVAWGVKQPLVIEDVQVDPPKSMEVRIKITHTSLCHTDITFWMGGEESTFPRILGHEGAGIIESVGEGITDLVPGDHVIPTYQGECRDCGCCKSKKTNQCDKFKIDIMRTVMRSDEKSRFSLGGKPVYHFMATSTFSEYTVVDYACVVKINPKAPLDKVCLLGCGVATGFGAVMNLTDIEIGSTVAVFGLGTVGLAVAEAASLRGASKIIGIDTNPNKFAKAKVLGVTDCINPKDHEKPIQEVIAEMTNGGVDYSFECIGNTNVLYQAFLSTNEPLGKTVLLGLDASPRKICLHPLELFSGRTLVASIFGGIKAKTQLPGIVEMFMRKELKVEEYITHELSFSEINKAFELLLGGNCLRCVLHF
>TdADHC4
MEIQNGIEIDSFSKSFQSTNGKVPLSLAETAGKVITCKAAVAWGVKQPLVIEDVQVDPPKSMEVRIKITHTSLCHTDITFWMGGEESTFPRILGHEGAGIIESVGEGITDLVPGDHVIPTYQGECRDCGCCKSKKTNQCDKFKIDIMRTVMRSDEKSRFSLGGKPVYHFMATSTFSEYTVVDYACVVKINPKAPLDKACLLGCGVATGFGAVMNLTDIEVGSTVAVFGLGTVGLAVAEAASLRGASKIIGIDTNPNKFAKAKVLGVTDCINPKDHEKPIQEVIAEMTNGGVDYSFECIGNTNVLYQAFLSTNEPLGKTVLLGLDASPRKICLHPLELFSGRTLVASIFGGIKAKTQLPGIVEMFMRKELKVEEYITHEFSFSEINKAFELLLEGNCLRCVLHF
>TdADH-likeD1
MSGSFGNSKGKVIICKAAVCWAPGEALVMEEIQVAPPHALEVRIRIICTALCHTDVSFWSNKQDNATYPRIFGHEAVGRVESVGENVKDIEEGDLVIPVFMPHCTECVDCKSTESNMCARSKNLISGLMASDNGSRFSIKGKPIYHFFGVSSFSEYTVVEVDSLVKIDPMAAPDKVCLLSCGVTTGLGGVWKVGNVQQGSTVAVFGLGTVGMAVAEGARIRGASRIIGVDVNPKKFDIGKKFGITEFVNPKDHEKPVHQVIKEMTDSGVDYSFECTGNKSVIVEAFKSTRNGWGTTVIIGVNMTEIPIDFGELLCGKTIKGSLFGGMKAKTDLPLLVDMYMKKELQLDDLITHEISFPEINKSFELLKGGECLRCIMWMDRALH
>TdADH-likeD2
MSGSFGNSKGKVITCKAAVCWAPGEALVMEEIQVAPPQALEVRIRIICTTLCHSDLSFWNIKQENNKGHPRIYGHEAVGRVESIGENVKDIEEGDMVIPVFRSHCTECVDCKSTKSNMCDISLKSRSEGLMKSDNGTRFSINGLGGAWKVGNVEEGSTVAVFGLGTVGMAVAEGARIRGVSRIIGVDVNPKKFDIGRKFGVTDFVNPKDHEKPVHQVIKEMTGSGVGYSFDCTGNKSVIVEAFKSTCNRKLAGMGYNSGFRSGYDRDTHRLSRITSW
>TdADH-likeD3
MLHSPQLHTAMDETLDNFKGEVITCKAAVCWAPGEALVMEEIQVAPPQALEVRIRIICTALCHTDVSFWSNKQDNTRYPRIFGHEAVGRVESVGENVKDIEEGDLVIPVFMPHCTECVDCMSTKSNMCTKVEGKIAGLMTIDNSARFSINGKPIYHFLGVSSFTEYTVVEVDSVVKIDPMAAPDKVCLLSCGVTTGLGGVWKVGNVEKGSTVAVFGLGTVGMAVAEGARIRGASRIIGVDVKPEKFDIGKKFGVTEFVNPKDHEKPVHQVVKEMTGSGVDYSFECTGNKSVIAEAFKSTRNGWGTTVVLGSNRTDIPIDFGELLCGKTIKGSLFGGMKAKTDLPLLVDMHMKKKLQLDDFITHEISFPEISKAFELLTKGECLRCIMWMNRTLQ
>TdADH-likeE1
MTAECRMSAQIADDTSILNQCVVLEKDGHVHVEENILNVNKMEMGSVLVSIMFGEVCGTDVHLRHGRLNTVVYPIIPGHVAVGTVHTVRGDIADVDGLKVEAGDVVTFLDVIDTCNSCIQCLVDKQTTRCPKRRVIGITCKADHTSIRGLLGGWTTYLYLPPNTKIIRLPRSLPPQVFIAGGCGLPTALHAVDRANIHIMDRVIIQGSGPVGLLAALLAQASGALQVVVIGAPLHRLEVFRKFGFEHTINILDISDPVERRKLATKMMGDKLADVVIEATGRPEAVSEGMELCRDGGTYVVVGQYTDNGSVSINPHFLINRKHITIKGSWGSDFSHFYRGVQFMDKNSHLPWDLVVSKCFDLEDAEQAIACVEKLEVFKALLRPTKTK
>TdADH-likeE2
MMEDEEEGEGEGSMRAMVMEAARTALKSVRMPIPQPPPGHLRVRVKACAVCRTDLHVVDGDLDKPKLPIIPGHEIVGLVDKVGEGVDCNLFSIGKRVGIPWLGRTCGKCIYCLEGAENLCDDPGFTGYQIDGGYAEYAVAHAAYCFPLPEVYSDVEAAPLLCAGLIGYRSLRKTGFKPGLEKKKRIGIYGFGAAAHIITQVAIYEGHQIYAFTRAGDKQAQDFALRLGAIWAGDSNSMPPNELDAAILFAPVGLLVPAALKAVRKGGIVVAGGIHMSQIPAFPYSILWGERQVVSVANLTRQDAVEFLELAPKAHVKTETVVFSLDKANEALAALREGRLEGAAVLVP
>TdADH-likeE3
MANFSRFVPALRRALSGRRSRDRFLSSVAQNAGEASGYHLGNGPSSMKAAVFWEPGKPLTFEDFHMPRPKTGELLIKTKACGVCHSDLHVMKGDLAFARPCVVGHEITGEVVEHGAHTDSVTLKRFPIGSHVVGAFIMPCGNCFYCVKGQEDLCEPFFDYNRAKGTLYDGETRLFLRSNGKPVYMYSMGGLAEYCVVPATALTIAMEALGKPGTFKQTVLSVRDGGKAILIGLAPSGATAEVDMTRLVRRQIKIIGSYGGRARQDLPKLVELAETGIFNLETAVSRKCTFDEAEAVYNALDRGEIIGRAVVEIM
