# Supplementary material for: ADH Gene Cloning and Identification of Flooding-Responsive Genes in Taxodium distichum (L.) Rich
Source: Plants (Basel). 2023 Feb 3;12(3):678. doi: 10.3390/plants12030678 (PMC9919530; doi:10.3390/plants12030678)
Supplement: Supplementary file 1 [file plants-12-00678-s001.zip › Text S3 34 Sequences blasted.txt]

>evm.model.ctg447.14
ATGATAGCAGAGGATATTGGCAAGGATCACAAAGATGGAACAAAGAAGGATGTAAGGGGT
AAGTGTGTTGAAGTTGAGAAGGAGAAGGGTGAAGAAAATGTTGACAATGCTCTGTCTGTT
AACCAGAGATTCGGAAGAACAGACATTGAAAGAATCGAAATGGAAAATAATGGTGATGCT
TGCTTATCTCGGGTCTCTGAAACATCTGGCAAAGTTATCACTTGCAAAGCTGCAGTAGCA
TGGGGGACGAAGAAACCACTGGTAATTGAGGAGGTACAAGTAGATCCTCCAAAGGCAATG
GAAGTCCGGATCAAAATCACCCACACCTCCCTCTGCAACACAGATATCCTGTACTGGACT
ACTGAAAATGAGGCGTTAAAGGCATTTCCACGCATTTTGGGGCACGAAGCTGCAGGGATT
GTTGAAAGCGTGGGAGAAGGCGTAACCGATCTGAAGGAAGGAGATCATGTGCTGCCATTG
TTTACAGGCGAGTGTGGAGATTGCATATACTGCAAATCACCAAAGACTAATCTTTGTGGA
AAGTTCAGGATCGATCCGACAAGGGCGGTCATGTTGAGCGACAAGAAAACCCGTTTCTCA
ATCGCCGGAAAGCCCGTTTATCATAGCATGGGAACCTCTACTTTCAGCGAATACACCGTA
CTCGATTCTGCCAACGTGGCCAAGATTAATCCCCACGCCCCTCTGGACAAAGTTTGTCTT
CTCGGCTGCGGATTAGCCACAGGGTTTGGGGCTGCATGGAACACTGCTAACGTCCAGGCT
GGATCGACTGTGGCAATCTTTGGTCTGGGTACTGTCGGTCTTGCGGTTGCAGAAGGTGCA
AGGGTAAGAGGGGCATCTAGGATAATTGGTGTGGATACAAACCCTCACAAATTCTCTATA
GGTAAGACTTTTGGAGTTACTGATTTCATTAACCCTAAAGACCAAGAGAAGCCCATACAC
AAGGCAATTCGAGAGATCATTGATGGTGGAGTGGATTTTAGTTTTGAATGCATTGGACAT
GCAGATCTTATGTACGAGGCATTTTTGTCTACGCATGATGGGTGGGGTTTGGCAATTATA
GTTGGAGTGGATCAAAGTGGGCGAAAGTTGAGCCTTCTTCCTATTGAATTATTGGATGGT
AGGAGAATCGATGGTACCACATTTGGTGGTTACAAGGGGAAAAGTCAATTGCCTAGTCTT
GTAGAAATGTACATGAATAAGGAGGTTAAGGTGGATGAATTTATAACTCATGAGCTTCCT
TTATCACGTATAAATGAAGCATTTGATTTGTTATTGGAAGGGAAGAGCTTGAGATGTATT
ATCCATTTGTAA
>evm.model.ctg447.11
ATGGAAAAGGATAACTCTTGCAGGTCTAATGGCTCTCTGGTCTCTGAAACATCTGGTAAA
GTTATCACTTGTAAAGCTGCAGTAGCATGGGGAACGAAGAAACCCCTGGTAATCGAGGAG
GTGCAGGTAGATCCTCCAAAGGCAATGGAAGTTCGCATCAAAATCACCCACACCTCCCTC
TGCAACACAGATGTTATGTACTGGGCTACAGAAAATGAAATGCTAAAGGCGTTTCCACGC
ATTCTGGGGCATGAAGCTGCAGGGATTGTAGAGAGCGTGGGAGAAGGCGTGAGCGATCTC
AAGGGAGGAGATCATGTAATAACACTTTTTACAGGGGAGTGTGGAGATTGCATATACTGC
AAATCACCAAAGACTAATCTGTGTGGAAAATTCAGGATCGATCCCACTAGGGCGGTCATG
GTGAGCGACAAGAAAACCCGTTTCTCAATCGCCGGAAAACCCGTTTATCATTGCATGGGA
ACCTCCACTTTCAGTGAATACACCGTACTCGATTCTGCCAACGTGGTCAAGATTAATCCT
CACGCCCCTCTCAACAAAGTTTGCCTGCTTGGCTGTGGATTAGCAACAGGATTTGGGGCA
GCGTGGAACACTGCTAATGTCCAGGCTGGGTCAAGCGTTGCTATCTTTGGTCTCGGCACC
GTCGGCCTTGCGGTTGCAGAAGGTGCAAGGGTAAGAGGGGCATCCAAGATAATTGGTGTG
GACACAAATCCTGAAAAATTCTCTATAGCTAAAACCTTTGGAGTTACTGATTTTATCAAC
CCTAAAGACCAAGAAAGGGCCACACATGAGAGAATTCGAGAGATAACTGAAGGTGGAGTG
GATTTTAGTTTTGAATGCATTGGGCATGCAGATATTATGTACGAGGCATTTTTGTCTGCA
CATGATGGGTGGGGTTTGGCAATTATTGTAGGAGTGGACCAAAGTGGGCGAAGGTTGAGT
TTTTTTCCTCCTGAGTTATTAGATGGTAGGAGAATTGATGGCACTATCTTTGGTGGTTTC
AAGGGGAAAAGCCAATTACCTGGTCTTGTAGAAATGTACATGAACAAGGAGGTCAAAGTG
GATGAATTCATCACTCACGAGCTTCCATTTTCACGTATCAATGAAGCATTTGATTTATCA
TTAGAAGGAAAGAGCTTGAGATGTGTTCTCCATCTTTGA
>evm.model.ctg447.12
ATGGAAAAGCATGATTCTTGCCACTCTAATGGCTCTCTGGTCTCTGAGACATCTGGTAAA
GTTTGCCTGCTTGGCTGTGGATTAGCGACTGGAGCCAACCTTAATAGGAGTAGAGAAGGA
GAAGATTGCCATACTAGTGAACCAATTGTGAATCCATATTATGACCAAGCAACCATAGAA
GAGAGAAGACCACCAAGAGTTATAATCAAAATCTTTTACAAAGCAATTCACCACCTCCAT
AGGGTTTCAGAAGGTGCGAGGGTAAGAGGGGCATCCAAGATAATTGGTGTGGATACAAAT
CCTGACAAATTCTCTGTAGCTAAAAACTTTGGAGTTACTGATTTTATCAACCCTAAAGAC
CACAAAAGGGCCATGCACGAGAGAATTCAAGACATCACTGATGGTGGAGTGGATTTTAGT
TTTGAATGCATTGGGCATGCAAATATTATATATGAGGCATTTTTGTCTATACATGATGGG
TGGGGTTTGGCAATTGTTGTAGGAGTGGATCAAAGTGGGAGAAGATTGAACTTTTTTCCT
CTAGAGTTATTAGATGGTAGAAGAATTGATGGCACTATCTTTGTTGGTTTCAAGGGGAAA
AGCCAACTACCTGGTCTTGTAGAAATGTACATGAACAAGAAGGTCAAAGTGGATGAATTT
ATCACTCGCGAGCTTCCATTCTCGCGTATCAATGAAGCATTTGATTTATCATTGGAAGGA
AAGAGCTTGAAATGTGTTCTCCATCTTTGA
>evm.model.ctg478.97
ATGGTACAAAAGACTATCGAGCTTCCTTTTCTTATGATTTACATTGTGTGGGGATGGGGC
GTAGCAGTTTTGGTAGGGGTGCCTCATTCAGATGCACTTTTCGCTACAAGTGCTGTGAAT
TTTCTGAACGAGAAAACAGTAAAAGGAACTTTCTTTGGGAACTATAAGCCCAAGACAGAA
TTACCAAGTCTGGTGGATAAATTTATGAACAAGGTTCACCAATTTCAAAAGGAAGCTTTA
GAGGAGGACCTAAAATATGCTTACTACATGGTTCCCAAGGCCTACAACAACATATGCTGG
ATCAAGGGGAAAAATTAG
>evm.model.ctg235.11
ATGTCGACTGAGGGGCAGGTCATAACCTGCAAAGCTGCTATTGCTTGGGAGGCCAATAAA
CCTCTGGTAATTGAAGATGTTCAAGTTGCTCCACCTCAGGCTGGTGAGGTTCGCATAAAG
ATTGAGTTTGTGGCACTCTGCCACACAGATGCATACACTTGGAGTGGGAAAGATCCAGAG
GGTCTTTTTCCCTGTATTCTTGGACATGAGGCTGCTGGGGTTGTTGAAAGTGTAGGTGAG
GGTGTTACTGAAGTTAAACCTGGGGATCATGTAATTCCTTGTTACCAGGCAGAATGTAGA
GAATGTAAGTTTTGTAAGTCAGGGAAGACAAATCTCTGTGGTAAAGTTCGATCTGCCACT
GGTGTTGGTGTTATGCTGAATGACATGAAAAGCCGTTTCTCAATTAATGGGAAACCGATC
TATCACTTCATGGGAACATCAACATTCAGCCAATACACTGTTGTACATGACGTGAGTGTT
GCAAAAGTGGACCCACAAGCTCCTCTGGAGAAGATTTGCTTGCTTGGTTGTGGTGTTCCC
ACAGGTCTTGGAGCAGTTTGGAATACAGCTAAAGTGGAAGCTGGATCAATAGTTGCAATA
TTTGGTCTTGGTACGGTTGGTCTTGCGGTTGCAGAGGGTGCCAAAGCAGCAGGTGCTTCA
CGTATCATTGGCATTGACATTGATACCAAGAAATTTGAAATTGCTAAAGGTTTTGGAGTC
ACAGAGTTTGTGAATCCTAAAGATCATGATAAACCCATTCAGCAGGTGATTGTTGATATA
ACCGATGGAGGTGTTGACTACAGCTTTGAGTGTATTGGAAATGTTAATATAATGCGAGCT
GCTCTCGAGTGTTGTCATAAGGGCTGGGGGACATCTGTTATTGTTGGTGTTGCAGCCTCT
GGACAGGAGATTTCTACTCGACCATTTCAACTGGTTACAGGGCGTGTATGGAAAGGCACT
GCTTTTGGTGGCTTCAAAAGTCGTTCTCAAGTACCATGGCTTGTTGACAAGTACATGAAA
AAGGAGATCAAAGTGGATGAGTATATTACACATAATTTGACTCTTGACCATATCAATGAA
GCATTTCATCTGATGCATGGTGGGAATTGCTTGCGAGTTGTACTGAAGATGCACACCTCT
TCAGGCAATCTCTAA
>evm.model.ctg368.54
ATGGAGATACAGAATGGAATAGAAATTGACTCTTTCAGTAAGAGTTTTCAGAGTACAAAT
GGCAAAGTCCCTCTGTCTCTTGCAGAAACTGCTGGTAAAGTCATCACTTGCAAAGCTGCA
GTAGCATGGGGAGTGAAGCAACCTCTGGTAATAGAAGATGTTCAGGTGGATCCTCCAAAA
TCAATGGAAGTCCGCATTAAAATCACCCACACCTCTCTCTGCCACACCGATATTACATTC
TGGATGGGAGGGGAAGAAAGCACGTTTCCTCGCATATTGGGCCATGAGGGTGCTGGTATA
ATAGAGAGCGTGGGTGAGGGCATAACAGATCTTGTGCCTGGAGATCACGTGATTCCAACA
TACCAAGGAGAGTGTAGAGATTGTGGGTGTTGCAAATCTAAGAAAACCAATCAGTGTGAC
AAGTTCAAAATTGATATCATGAGAACAGTCATGAGAAGTGATGAGAAGAGCAGGTTTTCT
TTGGGTGGGAAGCCGGTGTACCATTTCATGGCCACATCTACATTCAGCGAGTATACAGTC
GTGGATTATGCTTGTGTTGTCAAAATTAATCCTAAAGCTCCTTTAGACAAAGTCTGCTTG
CTTGGCTGCGGGGTAGCCACTGGTTTTGGAGCTGTGATGAATTTAACAGATATAGAAATT
GGATCAACAGTGGCTGTCTTTGGCCTGGGTACTGTTGGCCTTGCGGTTGCAGAAGCCGCA
AGTCTAAGAGGAGCCTCAAAGATAATTGGAATAGATACCAATCCAAATAAGTTCGCCAAA
GCCAAAGTATTGGGGGTAACCGACTGCATCAATCCAAAAGACCATGAGAAGCCCATTCAA
GAAGTTATAGCAGAGATGACAAATGGAGGCGTGGATTACAGCTTCGAATGCATTGGAAAT
ACCAACGTATTATACCAGGCCTTTTTGTCTACTAATGAGCCATTGGGGAAAACGGTGTTA
TTGGGACTGGACGCTAGTCCTCGCAAGATATGCCTCCATCCCTTGGAATTATTTTCAGGG
AGAACTTTAGTGGCCTCCATCTTTGGAGGGATCAAGGCCAAAACACAATTGCCTGGAATT
GTGGAGATGTTTATGCGTAAGGAGTTGAAAGTTGAGGAGTATATTACTCACGAGCTTTCA
TTTTCAGAAATCAACAAAGCATTTGAATTGTTGTTGGGAGGCAATTGTTTGAGATGTGTT
CTTCACTTCTAG
>evm.model.ctg4.36
ATGGGTCCTGAAGAAGATTGCAAGGGAAACTGTATAGGATGGGCAGCTCGAGATTCATCA
GGTGTTTTGTCACCTTACAGATTTAGCAGAAGAACTCCAGGTCCAGATGATGTCTTGTTC
AAGATAACACACTGTGGAGTCTGTTATGCAGATGTTGTATGGTCTCGAAATAAACATGGT
GATTCAAGATATCCGTTGGTTCCAGGGCATGAGATTGTGGGAATTGTCAAAGAAGTTGGT
TCTAATGTGTTTCGCTTCAAAGTTGGTGGTCACATAGGAGTGGGCACATATGTCAATTCT
TGCCAGGAATGTCAATATTGCAATGAGAAAATGGAAGTTAATTGTGTGAAGGGAAGTATT
TTTACCTTTAATGGTGTTGATGTAGATGGCACAATAACTAAAGGAGGATATTCTGACCAT
ATTGTGGTTCACCAAAGGTACTGCTTTAATATACCAGAAAACCTACCTCTGGCTTTAGCA
GCTCCTCTGTTGTGTGCTGGTATTACTGTTTATAGCCCCATGATTCGCCATCAAATGAAC
CAAGCAGGCAAATCTCTTGGAGTGATTGGGCTTGGTGGGCTAGGCCATATGGCAGTAAAA
TTTGGAAAGGCTTTTGGGTTAAATGTAACAATTTTGAGTACATCTGTATCAAAGAAGGAT
GAAGCGTTGAAGACTCTTGGAGCAGATAAATTTATTGTGTCATCTGACAAAGAGCAGATG
GAGGCCTCATCCAAGTCTCTAGATTTCATTATTGACACCGCTTCAGGGGACCACCCTATT
GATCTTTACATGCCACTTTTGAAGACAGCAGGAGTGTTTGCCATTGTTGGTTTCCCTTCT
GAAATCAAAGTTAATCCTGCAAATCTTATAGTGGGCATGAAATCAATTGCTGGCAGTGTA
ACAGGAGGCACCAAAGACATTCAAGAAATGATTGATTTTTGTGCTAGAGAAGGGATATAT
CCACAGATTGAAGTCATTCCAATCCAATATGTGAATGAGGCTTTAGAACGCATGATTAAG
AAAGATGTGAAATACCGCTTTGTAATTGATATTGAGAATTCTTTAGGCTCAGATTAA
>evm.model.ctg308.102
ATGGAAGTCAGGATAAAAATCTGTTACACTTCCTTGTGTCGCACAGACCTTGTTTTCTGG
CAAGCAAAGGGCCAAACCCCTATTTTCCCACGCATCTTTGGACATGAAGCAGCTGGAGTG
GTAGAAAGTGTGGGAGAAGGGGTAACTGATATGAAGGAGGGAGACCATGTTCTGCCTGTA
TTTACAGGGGAATGTGGAGATTGCAGACACTGCAAATCAGAAGAAAGCAATATGTGTGAT
CTGCTAAGGATTAACACAGACAGAGGGGTTATGATTAGTGATGGCAAATCAAGGTTCTCT
ATCAGGGGACAACCCATTTATCACTTCCTTGGGACATCCACATTCAGTGAATACACAGTT
GCACATGTTGGCTGTGTTGCCAAAATAAATCCTGCAGCTCCTCTCAGCAAAACCTGTATT
CTCAGCTGCGGTGTCTCCACAGGGATGGGAGCTACATTGAATGTGGCTAAACCTAAGAGG
GGTTCAACCGTAGCCATATTTGGTCTTGGAGGTGTTGGGCTTGCGGCTGCTGAAGGAGCA
AGAATAGCTGGAGCTTCCCGGATTATTGGCATCGATTTAGTCCCTGGAAGATTTGAAAAA
GCCAAAGAGTTTGGTGTAACAGAGTATATAAACCCAAAAGACCATCAGAAACCTGTTCAA
GAGGTAATTGCAGAAAGAACTGATGGAGGAGCAGACTATAGTGTGGAATGCACGGGGAAT
ATCAATGCAATGATCCAGGCGTTTGAATGTGTTCACGATGGCTGGGGCGTGGCAGTTTTA
GTAGGAGTGCCTCATTCAGATGCAGCTTTTACAACTAGTCCTATCAACTTCCTGAATGAG
AAAACACTAAAAGGAACATTCTTTGGGAACTATAAGCCCAAGACAGATCTGCCAGGTCTA
GTGGAAAAGTATCTGAGTAAGGAGCTTGAGTTGGAGAAGTTCATTACTCACGAAATCTCC
TTTGGTGAGATCAACAAGGCATTTGATTACATGATGCAAGGAGAGAGCCTGAGATGGAGG
CTGCGATTCCTAAAACTCAATTCAGTTTTATATTCATTACATTTGTGCAAAGGAGATCTA
ACAGTAACAAAAATGCCAAGCGCTACCGCAGGCCAGGTTATTACATGCAAAGCTGCCGTG
GCATGGGCAGCAGGGGAGCCCCTGAAGATTGAAGAAGTCCAAGTTGCACCTCCGCAGGCA
ATGGAAGTCAGGATTAAAATCTGTTACACTTCCTTGTGTCGCACAGACCTTGTTTTCTGG
CAAGCAAAGGGCCAAACCCCTATTTTCCCACGCATCTTTGGACATGAAGCAGCTGGAGTG
GTAGAAAGTGTGGGAGAAGGGGTAACTGATATGAAGGAGGGAGACCATGTTCTGCCTGTA
TTTACAGGGGAATGTGGAGATTGCAGACACTGCAAATCAGAAGAAAGCAATATGTGTGAT
CTGCTAAGGATTAACACAGACAGAGGGGTTATGATTAGTGATGGCAAATCAAGGTTCTCT
ATCAGGGGACAACCCATTTATCACTTCCTTGGGACATCCACATTCAGTGAATACACAGTT
GCACATGTTGGCTGTGTTGCCAAAATAAATCCTGCAGCACCTCTCAGCAAAACCTGTATT
CTCAGCTGCGGTGTTTCCACAGGGATGGGAGCTACATTGAATGTGGCTAAACCTAAGAAG
GGTTCAACAGTAGCCATATTTGGTCTTGGAGGAGTTGGGCTTGCGGCTGCTGAAGGAGCA
AGAATAGCTGGAGCTTCCCGGATTATAGGCATCGATTTAGTCCCTGGAAGATTTGAAAAA
GCAAAAGAGTTTGGTGTAACAGAATATATAAACCCAAAAGACCATCAGAAACCTGTTCAA
GAGGTAATTGCAGAAAGAACTGATGGAGGAGCAGACTACAGTGTGGAATGCACAGGGAAT
ATTAATGCAATGATCCAGGCATTTGAATGTGTTCATGATGGGTGGGGCGTTGCAGTTTTA
GTAGGAGTGCCTCATTCAGAGGCAGCTTTCACAACTAGTCCTGTCCACTTCCTCAATGAG
AAAACATTGAAAGGAACATTCTTTGGGAACTATAAGCCCAAATCAGATCTGCCAGGCCTA
GTGGAAAGGTATCTGAGAAAGGAGCTTGAGTTGGAGAAGTTCATTACTCACGAAATCTCG
TTTGGTGAGATCAACAAGGCGTTTGATTACATGATGCAAGGGGAGAGCCTGAGATGTGTA
ATTAAACTGGAAAACTAG
>evm.model.ctg759.57.1
ATGAGATTAAATATTGAAAACAATCTAATGATTCCAAAAGATTTAATCATCAAATCTGGT
TACAAACAAGAGTCTTTGTTGATCAAGTTTCTTCTTCTGACTCCAGGTCCCCAGGACGTG
GTGCTCAGTGTCATTTTTTGTGGCATATGTCACACTGACCTGCATCAGATCAGAAATGAA
AAGGGAATGTCAAATTACCCCATGGTCCCTGGGCAGGAAGTTGTAGGGGTTGTGACTGAA
ATTGGCAAAGAAGTAGAAAAATTCAAGATAGGTGAGCATGTGGGTGTTGGTTGCATTGTT
GGTTCATGCAAAAGTTGCAATGCCTGTAGTAGAAAAATGGAGCAATATTGCAGTAAGAAG
ATTTGGACTTACAATGGTGTCTACCCTGATGGCAAGCCTACACATGGGGGATTTTCGAGC
ACCATGGTTGTTGATCAGATGTTTGTAGTTCACATTCCTGAAAGTTTGCCCCTGGAACAA
GCAGCACCCCTGTTATGTGCTGGGGTTACAGTGTACAGTCCAATAAAGCATTTTGGATTT
GCAGAGGCAGGGAAGAGATGTGGAATATTGGGCCTGGGTGGCGTAGGGCACATAGGTGTG
AAGATTGCCAAGGCATTTGGGCATCATGTGACTGTTATAAGCTCTTCTAATAGGAAGAGA
GAAGAGGCACTCGATGTTCTTGGTGCAGATGAATACCTTGTTAGCAATGATGCTACTCAA
ATGCAGAAAGCAGCAGAGAGCTTGGACTTCATACTAGATACTGTTCCTGCCAACCATCCA
CTGGAGCCATACCTTTCTCTATTAAAGATCAATGGAAAACTTATCATGCTTGGTATCATT
CCAGAGCCATTGCACTTTGTTTCTCCTCTTTTAATACTTGGAAGGAGAAGCATAGCAGGG
AGTTTCATTGGCAGCATTGAGGAAACCCAGGAAGCTCTAAATTTCTGTGCAGAGAAGAAT
GTTTCATGCCAAATTGAGATTGTGGGTATGGAGATCTTAAACGAAGCAATGGAAAGATTA
GATAAGAATGATGTCCGTTACAGATTTGTGCTTGATGTGGCTGCCAGTCATCTGGATAAG
TAG
>evm.model.ctg582.139
ATGGCAGAAACTCTGTCTCAAGAAGCTCTGGGGTGGGCTGCCAGAGACACTTCTGCTGTT
TTCTCACCTTTCCACTTCTCTCGGAGAGCAACTGGAGCTGAAGATGTGAGTATCAAGATC
CTTTTCTGTGGCATCTGTCATACAGATCTCCATAACGCCAAGAATGACTTTGGGCAGACT
ACCTATCCAGTTGTTCCCGGGCATGAGATCACTGGTATAGTAACTGAAGTGGGAAGCAAG
ATTGAAAATTTGTTCAAAAAAGGTGATCGAGTGGGTGTGGGATGCATGGTTGGATCTTGC
AATGCCCCAACCTGCGAGCCCTGCAACCAAGGCTCAGAAAATTATTGCCCAAATGTCATC
CTCACTTACAATGGCATTTACCATGATGGAACTCCTACTTTCGGAGGCTACTCCAACATA
ATTGTTGTCAATTACAGATTTGTGGTACGTTTTCCAGAGAATCTGGCAATGGATGCGGGG
GCTCCTCTGCTGTGTGCAGGAATAACAATATACAGTCCCATGAAATACTACGGGATGACA
GAGGCAGCACAGGGGAAGCATTTGGGAGTTGTGGGATTGGGTGGCGTAGGACACGTGGCG
GTTAAGTTTGGAAAAGCGCTCGGTATGAAGGTGACTGTTATCAGCACCTCTTCCCACAAA
GAACGAGAGGCCAAGGAATTGCTGGGTGCGGATGACTTCCTTGTTAGTAAGGATCACCGG
CAAATGCAGGAAGCAGCAAAAAGTCTAGACTACATCATAGACACGGCCTCTGCTGAACAT
CCAATAGATCCTCTTTTGAATCTGCTCAAGCTTAATGGAAAGCTGGTCTTTGTGGGTGCT
CCTACTAAGCCCTTGCAGCTCCCCATATTACCTTTACTATTTGGAAGAAAAATGATTGGT
GGAAGTTTGATAGGAGGAATGCAAGAAACACAGGAAATGCTGGATTTCTGTGGTGAGCAC
AATATTACTTGTGAGATTGAGAAGATTTCAATTGACTATTTGAATACTGCCATGAAAAGA
CTCGAGAATTCTGATGTCAAGTACCGTTTTGTTATTGACATTGCTGGCACTCTCCAATGA
>evm.model.ctg22.14
ATGGGACTACCACTTTGTACAAGTCACCTTTCTCATAAACCTGTGGACAGAATGCTACAA
ATTAAAATGGAAAAAACTTGTCTGGTGGCACTCGGACGATTCGGACCTTATCGTATATCA
AATGCAATTGGAGGCAAGTCTGAGACGGAGGGTCAAAATGGAGAAGAAGTTACAGAGAAC
ATGGCTGCATGGTTGTGTGGGATCAATACGCTCCGCATTCAGCCCTTTAAACTTCCTCCC
CTTGGCCCGCATGATACAAGGGTGCGCATGAAGGCTGTGGGTATCTGTGGCAGTGATGTA
CACTATCTCAAGCATTTCCGGTTGGCTGATTTCATTGTGAAAGAACCCATGGTGATCGGG
CATGAATGTGCAGGAATTATTGAAGAAGTGGGTACTGAAGTGAAGGATCTGGTTGCTGGT
GATCGAGTTGCTCTGGAGCCTGGAATTTCATGCTGGCGTTGCAATTACTGCAGAGAGGGT
TCTTATAATCTGTGTCCAGACATGAAGTTCTTTGCAACACCTCCAGTGCATGGTTCCTTG
GCCAATCAGGTTGTACATCCTGCAGATTTGTGTTTCAAATTGCCAGACAATGTGAGTCTA
GAGGAAGGTGCGATGTGTGAGCCATTGAGTGTTGGAGTTCATGGTTGTCGTCGTGCTTCT
GTAGGTGCTGAAACCAACATCTTGATCATGGGGGCTGGTCCTATTGGCCTTGTTACAATG
TTATCTGCACGTGCATTTGGAGCACCACGCATAATTATTGCGGATGTAGATGAACAACGT
TTATCTGTGGCTAGAACATTGGGAGCTGATGGCTCTATTCTTGTCTCCATGAAATCTGAG
GATATTGAAGAAGAAGTGAGTCGAATACAACATTTAATGGGAGGAAGCATACATGTAACA
TTTGATTGTGCTGGTTTTGAAAAAACCATGACCACAGCACTGAAGGCTACTTCTTCAGGT
GGTAAGGTATGCCTCATTGGAATGGGTCACAATGAAATGACTGTGCCACTCACTCCAGCT
GCTGCAAGGGAAGTAGATGTTGTTGGTGTCTTCCGCTACAAAAACACATGGCCTCTGTGT
CTTGAATTCTTGAGTACTGGAAAGGTGGATGTGAAACCTTTGATCACCCATCGGTTTGGC
TTTTCACAGAAGGAAGTGGATGAGGCCTTTGAAACTAGTGCTGGTGAGATTATGCACATT
GCAGGAAAATCATCTTCCCCAAAGGTGTGTACACACCAACAAGAATTATCATAA
>evm.model.ctg237.30
ATGAAGGCAGTGGTGATAACAACTCCAGGCGGTCCAGATGTTATGCAAGTTCAAGAAGTC
GACGATCCTCAACTTAATGATGAAGAAGTGCTGATAAAAATATGTGCAACAGCGCTGAAT
AGGACAGATACCCTGCAAAGGCAGGGTATGTACCCTCTGCCTAATGGCGTGCCTCCTTAT
CCTGGACTGGAATGTTCAGGGGTGATTGAAGCAGTGGGCAAAAATGTTGACAAATGGAAA
GTAGGTGATGAGGTGTGTGCTCTTCTTGGGGGAGGAGGTTATGCAGAAAAAGTGGCAGTT
CACTCTGGGCAAGTCCTGCCTGTGCCCAAAGGTGTTTCATTACAAGAAGCTGCAGCTTTT
CCTGAAGTGGCCTGCACTGTTTGGTCAACAGTTTTTATGACAAGTCATCTATCTTCAGGT
GAGAATTTTCTGGTACATGGAGGTTCTAGTGGGATTGGAACATTTGCCATTCAGATAGCC
AAGCACATTGGAGCAAAAGTTTTTGTTACAGCAGGAAGTGAGGAAAAGTTGAAACGCTGT
AAGGAGCTTGGGGCTGATGTTGCGATAAATTACAAGACAGAAGAGTTTTTGTCTCATGTA
AAGGAGGAAACCGGAGGGAAAGGTGTTGATGTAATATTGGACAATATTGGTAGTTCTTAT
CTTCAGAGGAACCTAGATGCTTTGGGCTTTGATGGGAGACTCTTTATTATTGGTTTCCAA
GGAGGTTCTGTCACCGAGATCAACTTGTCAAGTGTATTTGCGAAGCGCCTTACTATCCAA
GCCGGGGGATTGCGGGGTCGGACTGCAGAGAACAAGGCACATATTATTGCTAACATACAG
AAACATGTCTGGCCTGCCATTGAAGAAGGAAAAGTGAAGCCCGTGATTCACATATCACTT
CCTTTGTCACAAGTGGCAGAGGGCCACAGGATTATGGAATCAAGCTCCCACATTGGCAAA
ATACTACTTACCATATAG
>evm.model.ctg927.78
ATGATGGTTTGGAGTTCCAATCAGCTTCTGATGGTTGAGGCTGTACAAGGTGCAAAAATT
AATGGTGCATCTAGGATCATTGCTGTAGACATCAATCTTGACAAGTTCGAGAAAGCCAAA
GTACTAGGAGCTACTGATTGCATTAATCCAAATAACCACAAGAAACCCATTGATGAGACA
AGCATGACTAATGAAGGAGTGGATTACAACTTTGAATGTGCTAGGAAAGTTGATATTCTG
CACCAAGCATTTGCCTCCACTATTGAGGAGATTAATTTGGAAAATTTTTTCACCCATGAG
AAACCTCTAGTAAATATCAACACAACATTTGATTTGCTATTGTTGTCCCTCTTGGATGGT
GGTTAA
>evm.model.ctg927.79
ATGGATACTGCTGGGAAAGTTATCACTTGCAAAGCTGCAGTAGCATGGGGGCCAAAGGAG
CCCCTGGTTATAGAGGATGTGCAGGTACATCCTCCAAAGAAAATGGAAGTCCGGATAAAA
ATCACCCATACTTCTCTCTGTCATACTGACGTTACATTCTGGGCAAATGGGGATACAAGC
AAATTTCCTCGCATATTTGGCCACGAGGGTGCAGGATTAGTAGAGAGCGTGGGAGAAGGA
GTAACAGATCTCAAGGCAGGAGATCATGTGATTCCTTTATTCTCAGGAGAGTGTGGAGAA
TGTGTATACTGTAAATCCAAAGATACAAATATGTGCGAAAAGTATAAAGCTGATCTTTTC
AGAACAGTGATGATAAATGATGGGGAGACTAGGTTTTCTATTGGTGGAAAGCCGGTTTAC
CATTTCATGATGACATCTACATTCAGCCAATATACAGTTGTGGACTATGCATGCGTTACA
AAAATTAATCCCAATGCACCTTTAGATAAGATCTGCTTGCTTGGCTGCGGGGTTGCCACA
GGTATTGGATCTGTCTGCAATGTAACTGATGTGGGAGCTCAATCAACCGTGGCTATTTTT
GGACTTGGCACCATTGGACTTGCAGCGGTACAAGGTGCAAAAATTAATGGTGCATCCAGG
ATCATCGCTGTAGACATCAATCCTGACAAGTTCGAGAAAGCCAAAGTACTAGGAGCTACC
GATTGCATTAATCCAAAAGACCACGAGAAACCGATTGATGAGGTAATAAGAGACATGACC
AATGGAGGAGTGGATTACAGCTTCGAATGCGCTGGGAAAGTTGATGTTCTGCACCAGGCA
TTTGCCTCCACTAATGAATTGTTGGGTTTGACAGTGTTGGTGGGGCTAGATCCCAGTCCA
CGCAAGATATCTCTCACTCCATTGGAGTTGCTTTACGGGAGAAGAATTGTAGGAGCAATA
CTGGGACGATACAAAGGGAAAACACAATTGCCTGAGCTTGTGGAGAAATATATGAACAAA
GAGATTAATTTGGATACTTTTATCACCCATGAGAAACCTCTGGCAGATATCAACACAGCT
TTTGATTTGCTGCTGGCGGGCAAGAGTTTAAGATGTGTCATGCAAATGTTCTAA
>evm.model.ctg367.136
ATGGAGATACAGAATGGAATAGAAATTGACTCTTTCAGTAAGAGTTTTCAGAGTACAAAT
GGCAAAGTCCCTCTGTCTCTTGCAGAAACTGCTGGTAAAGTCATCACTTGCAAAGCTGCA
GTAGCATGGGGAGTGAAGCAACCTCTGGTAATAGAAGATGTTCAGGTGGATCCTCCAAAA
TCAATGGAAGTCCGCATTAAAATCACCCACACCTCTCTCTGCCACACCGATATTACATTC
TGGATGGGAGGGGAAGAAAGCACGTTTCCTCGCATATTGGGCCATGAGGGTGCTGGCATA
ATAGAGAGCGTGGGTGAGGGCATAACAGATCTTGTGCCTGGAGATCACGTGATTCCAACA
TACCAAGGAGAGTGTAGAGATTGTGGGTGTTGCAAATCTAAGAAAACCAATCAGTGTGAC
AAGTTCAAAATTGATATCATGAGAACAGTCATGAGAAGTGATGAGAAGAGCAGGTTTTCT
TTGGGTGGGAAGCCGGTGTACCATTTCATGGCCACATCTACATTCAGCGAGTATACAGTC
GTGGATTATGCTTGTGTTGTCAAAATTAATCCTAAAGCTCCTTTAGACAAAGCCTGCTTG
CTTGGCTGTGGGGTAGCCACTGGTTTTGGAGCTGTGATGAATTTAACAGATATAGAAGTT
GGATCAACAGTGGCTGTCTTTGGCCTGGGTACTGTTGGCCTTGCAGTTGCAGAAGCCGCA
AGTCTAAGAGGAGCCTCAAAGATAATAGGAATAGATACCAATCCAAATAAGTTCGCCAAA
GCCAAAGTATTGGGGGTAACCGACTGCATCAATCCAAAAGACCATGAGAAGCCCATTCAA
GAAGTTATAGCAGAGATGACAAATGGAGGCGTGGATTACAGCTTCGAATGCATTGGAAAT
ACCAACGTATTATACCAGGCCTTTTTGTCTACTAATGAGCCATTGGGGAAAACGGTGTTA
TTGGGACTGGACGCTAGTCCTCGCAAGATATGCCTCCATCCCTTGGAATTATTTTCAGGG
AGAACTTTAGTGGCCTCCATCTTTGGAGGGATCAAGGCCAAAACACAATTGCCTGGAATT
GTGGAGATGTTTATGCGTAAGGAGTTGAAAGTTGAGGAATATATTACTCACGAGTTCTCA
TTTTCAGAAATCAACAAAGCATTTGAATTGTTGTTGGAAGGCAATTGTTTGAGATGTGTT
CTTCACTTCTAG
>evm.model.ctg818.48
ATGACGTCCGGTGCAGGAGGAGAGGTCATCACTTGTAAAGCTGCTGTAGTATGGGCGGCA
GGGCAACCTTTAAGCATGGAACAAATTCAAGTGGCTCCTCCCCAAGCCAAAGAAGTTCGC
ATCAAAATTACCCATACCTCTCTTTGCCATACTGATATTTATTTCTGGAAAGGAAAGGAT
GGAGGAGCTTGGTTTCCAAGGATTCTCGGTCACGAAGGAGCTGGGATTGTAGAAAGTGTG
GGGAATGAGGTTACAGAGCTTAGCCCTGGAGATCACGTTATTCCATCATACATGGCAGAA
TGTAGAGAATGTGAGCTTTGTGCTCGAGGCAAGAACAACATCTGTGAAGTTTTTAGATTC
AACTTCATGAGTGGAGTTGCATACAGTGATAAGAAATGTCGTTTCTCTATCAATGGAAAA
GCCATCCATCATTTCTTTGGACTTTCAACATTCAGTGAATATACAGTGGTGCATGCATCT
TGTGTAGCAAAAGTGAATCCTGAAGCCCCTTTGGATAAGATCTGTTTGCTGGGATGTGGG
GTATCAGCAGGATATGGAGCTGCTTGGAATATTGGGAAGGTGAGGCCTGGCGATTCGGTG
GCAATTTTTGGATTGGGTACTATTGGCTTGGCTACTGCAGAAGGAGCCCGACTTGCTGGT
GCTACTAGAGTACTTGGCATTGACATTAACCCCCAAAAGGAAGAAATATCTAAACAATTT
GGGGTGACCGAATTCTTGAATCCATCAAATTTTGACAAGCCCATTCAAGAGGTGATCAAA
GAAATGACTAAAGGAGGAGTGGATTCAAGTTATGAATGTATTGGAAGAGTAGAAGCTATG
CTTGCAACTCTTCAATGTGCTCACCCTGTATGGGGGAGAGCAGTGATATTGGGTATAGAC
GAAATTGATAAAAAGCTATGTTTCAGCCCACTGGAGCTTCATGATGGCCGGAAGCTAAAA
CTTGCACCTTTTGGGGGTTTCAAGATTTCTGATGTACCCAAATTGGTGGATAGATTCATG
AACAATGAATTCGATTTAGACAAGTATGTGACTCAGAGAATGGAATTCTCAGATATCAAC
GCAGCATTCCAATTGTTGTTGGAAGGGAAATGCTTAAGATGCGTCCTAAGGATGCAAGTA
GATTAA
>evm.model.ctg242.87_evm.model.ctg242.90
ATGATGGAAATCAAAGCGCACAGAGTTTTATATTCGTCTGCGAAACTGTTTCTCCAGTTT
ATGAATACAGTCGGCACTTTACGTCGTGGCAGCAAATTGTTTTCTCCTTTGACATTGGGT
GGTTCCCTGCAAACCAGTGCTTTCGTAAGGAAGGCCCTCGTCTCCCAATTTCATCAATAT
TCCCATTGTGCATCCGAAAGCAAAAGAAATTTATCGACAAAATTGCCGATTTCTCGTCCC
GGCCAGATCCTCACTTGTAAAGCTGCTGTGGCATGGAAGGCAGGGGAACCCCTGAAGATT
GAAAAAGTTCAAGTGGCACCTCCACAGGCCAATGAAGTCAGAATCAAAATCGCTTACACT
TCCTTGTGTCGCACAGACCTTGTTTTCTGGCAAGCAAAGGGCCAAACTCCTATTTTCCCG
CGCATCTTTGGGCATGAAGCAGCCGGAGTGGTGGAAAGTGTGGGAGAAGGAGTAACCGAT
CTGAAGGCGGGCGACCATGTGCTACCTGTGTTTACAGGAGAGTGTGGACAATGCAGACAC
TGCAAATCAGAAGAGAGCAATATGTGTGATTTGCTAAGGATTAACACGGACAGAGGAGTT
ATGCTTAATGATGGCAAATCGAGGTTCTCTATTGGGGGAGAACCCATCTATCACTTCCTG
GGAACATCCACATTCAGTCAATACACTGTAGCGCATGTTGGCTCTGTTGCCAAAATAAAC
CCTGCAGCTCCTCTCAACAAAGTGTGCATTCTAAGTTGTGGTGTATCCACAGGGATGGGC
GCTGCATTAAATGTGGCCAAACCAAAGAAGGGTTCGACTGTAGCAGTATTTGGTCTTGGA
GGTGTAGGACTTGCGGCCGCTGAAGGAGCGAGAATTGCTGGAGCTTCCAAAATTATAGGC
ATTGATTTTAACCCTGGAAAATATAAAAAAGCAAAAGAGTTTGGAGTAACGGACTATATA
AATCCACGAGATCATCGAAAACCTGTTCAACAAGTAATTGCAGAAATGACTGATGGAGGA
GTAGACTACAGTATCGAGTGCACAGGGAATATTAATGCAATGATTCAGGCATTCGAAGCT
TGTCATGACGGGTGGGGTGTCGCAGTTTTAGTCGGGGTGCCTCATTCAGATGCAGTTTTC
TCTACCAATCCTGTAAATTTTCTGAGCGAGAAAACCCTAAAAGGAACATTCTTTGGGAAC
TATAAGCCCAGGACAGATCTACCAGGTTTGGTGGATAAATATATGAACAAAGTAAGAAAA
AACATTATGATATTTTCTGTGTGA
>evm.model.ctg242.104
ATGCCATGGGCGGCTGGGGAGCCCCTGAAGATTGAATATGTGCAAGTGGCACCTCCACAG
GTCATGGAAGTCAGGATCAAAATCCATTACACTTCACTGTGTCGTACATATCTTGTTTTC
TGGCAAGCAAAGGGGCAAACTCCTATTTTCCAGCGCATATTTGGACATGAAGCAGCAGGA
GTAGTAGAGAGTGTTGGGGAAGGAGTAACAGATCTCAAGGAGGGCGATCATGTACTGCCT
GTATTTACAGGTGAGTGTGGAGAATGCAGGCACTGCAAATCAGAAGAGAGCAATATGTGT
GAATTGCTAAGGAATGATGCAGAGAGAAAGGTTATGCTTAGTGATGGCAAGTCGAGATTT
TCCATCAGAGGACAACCCATTTATCATTTCCTGGGGACATCCACATTTAGTGAATACACT
GTTGCACACGTTGGATGTGTTGTCAAAATAAATCCTGCAGCTCCTCTCAACAAAGTCTGT
ATTCTAAGCTGCGGCGTTTCCACAGGGATGGGTGCTACATTAAATGTGGCCAAACCAAAA
AGAGGCTCGACTGTTGCAATATTCGGCCTTGGAAGTGTTGGGCTTGCGGCTGCCGAGGGA
GCAAGAATAGCGGGAGCTTATCGAATTATAGGCATTGATACAAACCCTGGAAGATTTGAG
AAAGCAAAACAGTTTGGGGTAACCGAATTCATAAACCCACAAGACCATCAGAAACCTGTT
CAGCAGGTAATTGCTGAAAGAACTGACGGTGGTGTAGATCGCAGCGTTGAGTGTACGGGG
AATACTAATGCAATGATTCAGGCATTCGAATCTTGTCATGATGGATGGGGTTTAGCGGTT
ATAGTAGGAGTGCCTCATTCTGATGCAGCCTTCTGCACCAGTCCCATTAATTTCCTGAAT
GAGAGAACACTAAAAGGAACTTTTTTTGGGAACTATAAGCCCAGGTCGGATCTGCCAGGT
GTGGTGGACAAATACATGAATAACGAGATTGAATTGGAAAAGTTCATAACGCACAACATA
GACTTTGATGACATCAACGAGGCATTTGAGTATATGTTGAAAGGAGAAAGCCTGAGATGT
GTGATTAAAGTGCATGCCTAG
>evm.model.ctg242.85
ATGTCAATTCCTCTTCCAGGACAGATCCTCACATGCAAGGCTGCTGTGGCATGGAAGGCA
GGGGAGCCCCTGAAGATTGAACACATACAAGTGGCGCCGCCACAGGCATTGGAAGTCAGG
ATCAAAATCGCATACACTTCCCTGTGTCGCACAGACCTTACTTTCTGGCAATCAAAGGGC
CAAAATCCTGTTTTCCCGCGCATCTTTGGACATGAAGCAGCCGGAGTGGTGGAAAGTGTG
GGAGAAGGAGTAACCGATCTGAAGCCGGGCGACCATGTTCTGCCTGTGTTTACAGGGGAG
TGCGGAGAATGCAGGCACTGCAAATCAGAAGAGAGCAACATGTGCGATTTATTAAGGATT
AATACGGACAGAGGAGTTATGCTCAATGACGGCAAATCGAGGTTTTCTATCGGAGGAGAA
CCAATTTATCACTTCCTGGGTACATCCTCATTCAGTCAATACACTGTGGCACACGTTGGG
TCTGTTGCCAAAATAGACCCTGCAGCTCCTCTCAACAAAGTGTGCATTTTGAGTTGTGGT
GTCTCCACAGGGATGGGTGCCACATTAAATGTGGCCAAACCAAAGAAGGGTTCGACTGTT
GCAGTATTTGGTCTCGGAGGAGTTGGACTTGCGGCTGCTGAAGGAGCGAGAATTGCTGGG
GCTTCCAGAATTATAGGCATTGATTTTAACCCTGGAAAATATGAGAAAGCAAAAGAGTTT
GGAGTAACGGAATTTATAAACCCAAAAGATCATCAGAAACCTGTTCAACAGGTAATTGCA
GAATTGACTGATGGAGGAGTAGACTACAGTATTGAGTGCACGGGGAATATTAATGCAATG
ATTCAGGCATTCGAAGCTTGTCATGATGGGTGGGGCGTAGCAGTCTTAGTAGGGGTGCCT
CATTCAGATGCAGTTTTCGCTACCAATCCTGTGAATTTCCTGAATGAGAAAACATTAAAA
GGAACTTTCTTTGGGAACTATAAGCCCAAGACAGATCTACCAGGGCTGGTAGATAAATAT
ATGAACAAGGAGATTCAACTAGAGAAATTCATTACTCACGAAATACCACTTTCTGACATT
AACAAGGCATTTGAGAACATGATGGAAGGAGAGGGCCTGCGTTGCATAATTAATATGGAA
GATTAG
>evm.model.ctg347.372
ATGGGGGAGACTATCGTGAGGAACAAGCAGGTTGTATTAGCTTCCTATGCAAATGAAGGG
CCTGTCACACAAGATCATCTCAATGTTATAGAAACCCAACTGGACATTAAAGGATGCAAA
CAAGGGGAGGTTACAGTGATGAACATGTGGATATCTGTAGACCCGTATCTCAGATCACGT
ATGAAAAACCTTGGCAGCGGTTCTTTTCTGCAGAGCTTCAAATTGGGTCAGCCAATTGTG
TCTAGATCAGTTTCAAAAGTTGTGGCCTCTGCTGATGGACAATTCAAAGAAGGTGACATT
GTGCTCGGATATTCTTATGTTGCTCAGTATGCAGTGCTCCGTGGATCAAGCCTCACAAAA
CTTAATGCGGATGTGGCTCCATTGCCCCATTACTTGGGGCTTCTAGGTTCTTCTGGGTTG
ACGGCATACATTGGGCTGATGAAGATTGGAAACCCTAAGCCCGGAGAGCAAGTATTTGTT
TCTGCAGCAGCAGGTGCAGTGGGGCTTGTTGTAGGGCAGCTTGCTAAAATTAATGGCTGT
CGTGTTGTTGGTGCCACAAGTAGTGATGAAAAGGTCAAGGTGCTAAAAGAAGAATTTGGA
TTTGATGATGCCTTCAATTATAAGTCTGAAACAGATTGGGATGCAGCTTTGAGCAAGTAC
TTCCCAACAGGGATAGACATCTACTTTGAGAATGTTGGAGGGAGGATGCTGGAAGCTGTT
CTCAACCACATCAATATGAATGCTCGCATCCCCGTCTGTGGAATGATTTCTCAATATAAC
GAGGATTGGAAGCAAACATATGGAGTAAGAAACCTCTTAAACTTAGTGGTAAGATGTGCA
AAGATGCAAGGATTTATTGTTGGACATCATTTGGATCACATGGATCAATTCAGAGAGGAG
ATGATAAGCTACACAAAACAGGGCAAGTTAAAATACAGTGTTGACATTAAGCAAGGTATA
GATAGCTTCTTGGAAGCATTCAATTCTATGTTTAGTGGTAAAAACATAGGGAAAACTGTG
GTCCAACTATAA
>evm.model.ctg760.60
ATGATGGAAGACGAAGAGGAAGGCGAAGGCGAAGGAAGCATGCGTGCAATGGTGATGGAA
GCAGCTAGAACAGCATTGAAGAGCGTGCGAATGCCTATCCCACAACCTCCGCCTGGTCAT
CTTCGCGTTCGCGTAAAAGCCTGTGCTGTTTGCCGCACCGATTTACACGTGGTTGATGGG
GATTTGGATAAGCCCAAGTTGCCAATCATTCCTGGTCATGAAATCGTGGGGCTAGTTGAC
AAGGTTGGGGAAGGTGTGGATTGTAATCTCTTTAGCATTGGGAAAAGAGTGGGCATTCCG
TGGCTTGGTCGAACATGTGGTAAATGTATCTATTGCTTAGAGGGAGCAGAAAATCTGTGT
GATGATCCAGGTTTCACAGGCTATCAGATTGATGGAGGATATGCAGAGTATGCTGTTGCA
CATGCAGCTTACTGTTTTCCATTACCGGAAGTCTATTCTGATGTTGAGGCTGCTCCACTT
TTATGTGCTGGCCTTATTGGTTATCGGTCATTGAGAAAAACAGGCTTTAAACCTGGTCTT
GAAAAGAAAAAGCGAATTGGCATTTATGGTTTTGGTGCAGCAGCACATATTATTACACAG
GTTGCAATCTATGAAGGGCATCAAATTTATGCATTTACCAGAGCGGGGGATAAACAAGCA
CAAGATTTTGCACTAAGATTAGGGGCTATATGGGCTGGAGATTCTAATTCGATGCCACCT
AATGAACTTGATGCAGCTATTTTGTTTGCTCCCGTGGGACTTCTTGTTCCAGCAGCTCTA
AAAGCCGTTAGGAAAGGGGGCATTGTTGTTGCTGGTGGAATTCACATGTCTCAGATTCCT
GCATTCCCATATTCCATTTTATGGGGTGAGAGACAGGTTGTATCAGTTGCCAATTTGACC
AGACAGGACGCAGTTGAGTTTCTTGAGCTTGCACCTAAGGCTCATGTCAAAACAGAGACT
GTTGTATTCTCCTTGGATAAAGCGAATGAAGCACTTGCAGCTCTCAGAGAGGGTAGGTTG
GAGGGTGCTGCTGTATTAGTTCCATGA
>evm.model.ctg883.6
ATGTCTAGTATAGTCGATAAAGTCAAGGACAAACTCCAAGGCGGCTCAGACAAGCACAAG
GCCGCCTTACTCCAAGAAAAAGGGAAGCCGCTGGTCATTGGCGAGCGTCCAACCCCAACA
CCAGATCCCAACGAGCTCATCGTCGAGGTCAAATCCGTGGCCTTCAACCCTGTGGATCAC
TACCAGCGAGATTATGGCCTGATGATCTCCCAGTATCCTGCAGTCCTCGGCTCAGATGTA
GGCGGTATTGTTACAAGCGTCGGTTCCTCAGTTTCACCAAATCTGTTCAAAAAGGGCACG
AGGGTGTCCGCATTTGCGACGGCTTTCTTCTATGGTGGTGCACCTGACTATGGCTCCATG
CAGAGATATGTGCGTGTCGCTGCAGTCAGGGCGACACCAATCCCCGACAATATGAGCTTC
AACGAAGCATCTCTGCTCCCTATGGCCGTTGCGACTACCTGGGCTGGACTTTACACGTTT
GGAATTCCGCGCAGCACAGCCTACACCCCAGCTAAGAAGCAGGCGTTGCTCATCTGGGGC
GGCTCCAGCAGTGTTGGCACGGCCGTTATCCAAATCGCAAAACTACTCGGCTACTCGACT
TATGTCACTGCCAGCTCGAAGCACCACGACTACCTGAAGACTCTGGGCGCCGACAAGCTC
TTCGATTACAAAGATCCAAATGTTGCTGAGAGCATTGTCAAGACGGTGAAGGAAGATAGC
GTCATGATGGAGTTTGCGTATCACGCCACGGGGGATATCGAAGCTTGCATGAGAGTTCTA
AAAGACCTCAATGGATCTAGTCCCACACATGTTGCTCACGCGCCCATCGTTCCAGAAGGC
TTGAAGATCCCAGAGGGCATGAAAGTTACATTTGTACAGGCGCCTGATGATGCCGATGCT
CAGGCTGAGCACTTTGAGTTCGTTTTCAACAAGTGGTTAAAGGAGAAGTTGGAGAGAGGG
CAATTCGTGCCTGCGCCGAGGATCGAAGTATTGCCTGGCGGCTTGGACGGTGCAGACAAG
GCTTTGGATAAATTGAGAGCCGGTGCGTCTGCCGTCAAGTATGTAATAGAAGTTGAGTGA
>evm.model.ctg751.41
ATGACTGCGGAGTGCAGAATGAGCGCACAGATTGCAGATGATACGAGCATTTTAAATCAA
TGTGTGGTGTTGGAAAAAGATGGACATGTGCATGTAGAGGAGAATATATTAAATGTGAAC
AAAATGGAGATGGGTTCCGTTCTGGTGAGCATAATGTTTGGGGAAGTGTGTGGTACAGAC
GTTCATCTAAGACATGGGCGTCTCAATACTGTTGTTTATCCAATAATACCTGGCCATGTT
GCTGTTGGAACCGTGCACACAGTTCGTGGGGACATTGCAGATGTCGACGGACTCAAGGTT
GAGGCGGGTGATGTGGTCACATTTTTGGACGTTATTGATACCTGCAACTCTTGCATCCAG
TGCCTGGTGGATAAGCAAACAACACGGTGCCCTAAAAGAAGAGTTATAGGAATTACCTGC
AAAGCAGATCATACGAGCATTAGAGGACTTCTCGGTGGATGGACAACATATCTTTATCTT
CCTCCAAATACCAAGATAATTCGACTTCCAAGATCTCTCCCTCCACAAGTTTTTATTGCA
GGAGGCTGTGGACTTCCTACTGCACTGCACGCAGTTGACAGAGCGAATATACATATAATG
GATCGTGTAATCATACAAGGTTCTGGACCAGTTGGGTTACTAGCTGCACTGTTGGCCCAA
GCTAGCGGAGCTCTTCAGGTGGTAGTGATTGGAGCTCCTCTTCACCGTCTCGAAGTTTTT
AGAAAATTCGGATTTGAACACACTATCAACATATTAGATATTTCTGATCCTGTAGAGAGG
AGGAAATTAGCTACGAAAATGATGGGAGACAAACTTGCAGATGTTGTAATTGAAGCAACG
GGACGTCCAGAAGCTGTTTCAGAAGGAATGGAACTCTGTAGAGATGGTGGAACATATGTT
GTTGTGGGTCAATACACTGACAATGGAAGCGTCAGCATAAACCCTCATTTCTTGATCAAT
CGCAAACACATCACTATCAAGGGATCTTGGGGTTCAGATTTCAGCCACTTCTACAGAGGT
GTGCAGTTTATGGACAAAAATTCCCATTTACCATGGGATTTAGTGGTTAGCAAATGTTTT
GATCTTGAGGATGCAGAACAGGCCATTGCATGTGTAGAAAAACTAGAGGTTTTCAAAGCC
CTCCTAAGACCCACTAAAACCAAATGA
>evm.model.ctg957.39
ATGTCAAGCGCTACTGCAGGGAAGGTTATTACATGCAAAGCTGCCGTGGCATGGGCAGCA
GGGGAGCCCCTTAAGATAGAACATGTGCAAGTGGCACCTCCACAGGCAATGGAAGTCAGG
ATCAAAATCTGCTACACTTCCTTGTGTCGCACAGACCTTGTTTTCTGGCAAGCAAAGGGC
CAAACTCCACTTTTTCCACGCATCTTTGGACATGAAGCAGCTGGAATAGTAGAAAGTGTG
GGAGAAGGGGTAACTGATATGAAGGAGGGTGACCATGTACTGCCTGTATTTACAGGGGAA
TGTGGAGATTGCAGGCACTGTAAATCAGAAGAAAGCAATATGTGTGATCTGCTAAGGATT
AACACAGACCGAGGGGTTATGCTTAGTGATGGCAAGTCGAGGTTCTCTATCAGGGGACAA
CCCATTTATCACTTCTTGGGGACATCCACATTCAGTGAATACACAGTTGCACACGTTGGC
TGTGTTGCCAAAATAAATCCTGCAGCTCCTCTCAGCAAAGCCTGTATTCTGAGCTGCGGT
GTCTCCACAGGGATGGGAGCTACATTGAATGTGGCCAAACCTAAGAAAGGTTCAACCGTG
GCAATATTTGGTCTCGGAGGTGTTGGGCTTGGGGCTGCTGAAGGAGCAAGAATTGCAGGA
GCTTCTCGTATTATAGGCATCGATTTTCTCCCTGAAAGATTTGAAAAAGCAAAACAGTTT
GGTGTGACAGAATATATCAACCCAAAAGACCATAAGAAACCTGTTCAACAGGTAATAGCA
GAAAAAACTGATGGAGGAGCAGACTACAGTGTGGAATGCACAGGAAATATTAATGCAATG
ATTCAGGCTTTTGAATGTGTTCATGATGGGTGGGGTGTGGCAGTATTAGTAGGAGTGCCT
CATTCAGAGGCAACTTTCACAACCAGTCCTCTCAACTTCCTCAATGAGAAAACATTAAAA
GGGACATTCTTTGGGAACTACAAGCCCAAGTCAGATCTGCCAGGCCTTGTGGAAAAGTAT
CTGAGTAAGGAGTTTGAGCTGGAGAAGTTCATTACTCATGAAGTCCCTTTTGCTGAGATC
AACAAGGCGTTTGATTTAATGGTGAAAGGAGAGGGCCTGAGATGTGTCATGAAACTGGAT
GATTAG
>evm.model.ctg888.13
ATGGGTAAAATGCGCGCCGCTCGATACCATGGAAAGGAGGACATCCGCATTGAGCAAATT
GATGAGCCAACTTGTGGAGATGACGAAGTAAAGATTGCACCTGCATTTGTTGGCATATGT
GGTACGGACCTACACGAATATCTTGGTGGTCCAACATTTGCTCCAACTAGCCCACACCCG
GTTACAAAGGAGAAAGTACCCATTGGCTTTGGACATGAGTTTTCTGGCGTGGTGGCTGAA
GTAGGGAAAAACGTCAAAGATCTTGCCGTTGGTCAGAATGTGAGTTTTCCTTTTCCTCAG
ATATTCGAAGATGGGAACCCAGATTCCCAAAGGTTACCACACTTTCTAGCGAACAATCCC
ACTAATCTTTACCAGGTTGCTATTCAGCCAAACATATATTGCTGGGATTGTGGAGCTTGC
AAAGTTGGCGCAGAAAACGCATGTCTCAACGGTGGATTTGTTGGTCTCTCCGGAGGAGGC
GGTGGGATGTCTGACTATGTTGTTGTGCCACAATACAAGTGTCATAAGCTACCCGAAAAC
GTCTCTCTTGAGTTGGGCGCCCTTGCGGAACCTTTAGCTGTGGGATGGCATGCTGTCGAC
GCGTCCCCAATCAAGAAAGGAGATCGCTGTCTGGTGCTTGGTGGCGGTCCAATCGGTTTA
GCAGTCATTCAAGCTCTCAAAGCAAGAGGAGCAGGACTCATAATTTGCGCCGAAGTTGCT
CCAGCTAGACAACGCTTCGCGAAAGAATTCGGAGCTGACCATGTTCTCGATCCAAGCAAA
GAAGATACGGTCAAGAAGAGTATCGAAATTTGCAGCGCAGTTGAAGGAGCTCTTCCGACA
GGTCCGGATATCGTTTTTGACTGCGCCGGTGTACCTGCAAGTGTTACAACTGCTTGTACT
GCTGTCCGTTCGAGGGGAACCGTTGTCAATGTTGCAATCTGGGAAAAAGAAATTCCTTTC
AATCCTAATAACTTAGTTTTCCGAGAAGGTCACTATCTTGCTGTCCTGGGATATCAGAAA
CAAGATTTTGAATATGTCATCAACGCAATGGCAAAGGGTGAGTTGCATCTTTGCGCTATT
ATGACTTTCTACAAGATTTTTCACAAGACATAA
>evm.model.ctg791.4
ATGGCAAATTTCTCGCGGTTTGTACCTGCTTTGCGAAGAGCATTGAGTGGGAGGAGGTCA
CGCGATCGATTCCTGTCAAGCGTGGCGCAGAATGCAGGGGAAGCGAGCGGGTACCACTTG
GGGAATGGGCCTTCGAGCATGAAGGCGGCCGTGTTTTGGGAGCCTGGAAAGCCCTTGACA
TTTGAAGACTTCCACATGCCCCGCCCCAAGACTGGGGAACTTCTTATAAAAACTAAAGCA
TGTGGGGTGTGCCATTCTGATCTTCACGTCATGAAGGGAGACTTGGCTTTTGCAAGGCCT
TGTGTTGTGGGCCATGAAATAACAGGAGAGGTAGTTGAGCATGGAGCACATACCGATTCT
GTCACACTTAAAAGATTTCCCATTGGGTCTCACGTTGTAGGAGCTTTTATAATGCCTTGC
GGAAACTGCTTTTATTGTGTAAAGGGACAAGAAGATCTCTGTGAACCGTTTTTTGATTAC
AACAGAGCTAAAGGAACACTTTATGATGGTGAAACTCGCCTATTTCTTCGCAGCAATGGC
AAGCCTGTCTACATGTATAGCATGGGAGGACTTGCAGAGTACTGTGTAGTTCCAGCCACA
GCATTGACTATTCTTCCAGACTCATTGCCATATACCGAGTCCGCTATTCTTGGATGTGCT
GTGTTCACAGCATATGGTGCAGTTAAACATGCTGCTGACATGCATGGAGGAGACACAGTT
GCAGTCATTGGTGTTGGTGGGGTAGGATCTAGTTGCTTGCAGGTATCTCGAGTATTTGGG
GCTAGCAAGATAATTGCTGTTGATGTTAAAGATGAAAAGCTTGAGAATGCCAAAAAGCTA
GGAGCAACACATACTGTTAATGCATCAAAAGTGAATGTTGTAGATACAATTAAGGAAATT
ACTGGGGGCAGGGGAGTTGATATTGCTATGGAAGCGTTGGGAAAACCAGGGACATTCAAG
CAGACTGTACTCAGTGTACGGGATGGTGGGAAGGCTATTTTGATTGGGCTTGCACCATCT
GGTGCTACAGCAGAGGTTGACATGACACGGCTTGTTCGCCGTCAGATAAAAATAATTGGA
TCATATGGAGGAAGAGCAAGGCAAGATCTTCCAAAGTTAGTAGAGCTTGCAGAAACAGGC
ATCTTCAACCTGGAAACTGCTGTTTCAAGGAAATGTACATTTGATGAAGCAGAAGCTGTT
TATAACGCTCTTGACAGAGGCGAAATTATAGGTCGAGCTGTGGTTGAAATTATGTAA
>evm.model.ctg651.172
ATGTCAAGCGCTACTGCAGGGAAGGTTATTACATGCAAAGCTGCCGTGGCATGGGCAGCA
GGGGAGCCCCTTAAGATAGAACATGTGCAAGTGGCACCTCCACAGGCAATGGAAGTCAGG
ATCAAAATCTGCTACACTTCCTTGTGTCGCACAGACCTTGTTTTCTGGCAAGCAAAGGGC
CAAACTCCACTTTTTCCACGCATCTTTGGACATGAAGCAGCTGGAATAGTAGAAAGTGTG
GGAGAAGGGGTAACTGATATGAAGGAGGGTGACCATGTACTGCCTGTATTTACAGGGGAA
TGTGGAGATTGCAGGCACTGTAAATCAGAAGAAAGTAATATGTGTGATCTGCTAAGGATT
AACACAGACCGAGGGGTTATGCTTAGTGATGGCAAGTCGAGGTTCTCTATCAGGGGACAA
CCCATTTATCACTTCTTGGGGACATCCACATTCAGTGAATACACAGTTGCACACGTTGGC
TGTGTTGCCAAAATAAATCCTGCAGCTCCTCTCAGCAAAGCCTGTATTCTGAGCTGCGGT
GTCTCCACAGGGATGGGAGCTACATTGAATGTGGCCAAACCTAAGAAGGGTTCAACCGTG
GCAATATTTGGTCTCGGAGGTGTTGGGCTTGGGGCTGCTGAAGGAGCAAGAATTGCAGGA
GCTTCTCGTATTATAGGCATCGATTTTCTCCCTGAAAGATTTGAAAAAGCAAAACAGTTT
GGTGTGACAGAATATATCAACCCAAAAGACCATAAGAAACCTGTTCAACAGGTAATAGCA
GAAAAAACTGATGGAGGAGCAGACTACAGTGTGGAATGCACAGGAAATATTAATGCAATG
ATTCAGGCTTTTGAATGTGTTCATGATGGGTGGGGTGTGGCAGTATTAGTAGGAGTGCCT
CATTCAGAGGCAACTTTCACAACCAGTCCTCTCAACTTCCTCAATGAGAAAACATTAAAA
GGGACATTCTTTGGGAACTACAAGCCCAAGTCAGATCTGCCAGGCCTTGTGGAAAAGTAT
CTGAGTAAGGAGTTTGAGCTGGAGAAGTTCATTACTCATGAAGTCCCTTTTGCTGAGATC
AACAAGGCGTTTGATTTAATGGTGAAAGGAGAGGGCCTGAGATGTGTCATGAAACTGGAT
GATTAG
>evm.model.ctg91.14
ATGGGTTCAATAGTGAACGATGAGAATAGCGCTGATGAAAACATGGCAGCCTGGCTCTGC
GGAGTGAATACCATCCGAATGAAGCAATTGCAGCTTCCTTCCCTTGGTGACAAAGAAGTG
AAGGTGCGCATCAAAGCCTCGGGCATATGTGGGAGTGATGTACATTATCTCAAGCACTTA
AGGCTTGCAGACTTCGTGATCGAGGTGCCATACGTGCTGGGGCATGAATGTGCAGGGGTT
GTTGAGGAGGTGGGTCGTGAGGTGAAGAATCTTGTAGTTGGTGACCGGGTCTCTTTGGAG
CCTGCAATTCCATGCAGGGGATGTAAGCCATGTATGGAGGGTTATTACAACTTATGCCAG
CATGTGAAGGCCTTCGGAACACCTCCATTGCCTGGTTCACTGGCTCAGAAGATTATTCAT
CCTGAAGAATTGTGTTTTAAGTTACCGGAGAATGTGAGCTTAGAAGAAGGTGCTATGTGT
GAACCACTGAGTGTTGGAATACATGCTTGTCGTCGTGCAAACATAGGCGCCGAAACAAAT
GTTGTAATAATGGGGGCAGGAACAATTGGTCTTCTCACATTGCTTTGTGCACGAGCATTT
GGAGCACCTCGCATTGTCATAACTGATATAAATGGAGAGCGTCTTGCCATGGCTAAGAAA
CTTGGAGCTGATGAATGTATTCTTGTCTCTATGAACACTAAGGATATTGAAGAAGAGGTA
CGACTACTGCAGAAAGCTGTGATGAAAGACATAGACATAACATTTGATTGTGCTGGTTTT
TCCAAAACTATGACAACAGCTCTAAAGGCCACTCGTGCAGGTGGTAAGGTATGCCTTGTG
GGAATGGGTCATAATGAAATGACAGTACCACTCCCTCCAGCTGCTTGTAGGGAAGTGGAT
GTTATTGGAATATTTAGGTATAGGAATACTTGGCCTCTTTGCTTGGAACTTTTAAGTTCT
GGAAAGCTAGATGTCAAGCCTCTTATTACCCATCGTTTTGGATTCACACAAGAAGAAGTA
GAAAAAGGTTTTAATACTAGTGGCCACAATCAAAAGGCAATCAAGGTTATGTTTAACCTT
TAA
>evm.model.ctg66.322
ATGAATGGTGGATTTGTTGAAGCTGCTGTGTGTTGGGCACCAGGGGAAGCTCTGGTGATG
GAAGAAATTCAAGTGGCCCCACCGCATGCTCTGGAAGTTCGCATCAGAATCATATGCACC
GCTCTGTGTCACACTGATGTCAGTTTTTGGAGTAATAAACAGGATAACGCAACATATCCC
CGAATTTTTGGCCACGAAGCAGTTGGAAGAGTGGAAAGTGTGGGGGAAAATGTGAAGGAT
ATTGAGGAAGGAGACCTGGTAATACCCGTGTTTATGCCGCATTGCACTGAGTGTGTGGAT
TGCAAGTCAACCGAAAGCAATATGTGTGCCAGATCAAAAAATCTAATTTCAGGACTGATG
GCAAGTGACAATGGCAGCAGATTCAGCATCAAGGGGAAACCCATATACCATTTTTTTGGT
GTTTCCAGCTTCTCCGAATACACTGTTGTAGAAGTTGACTCTCTCGTCAAGATAGATCCA
ATGGCTGCCCCTGATAAAGTTTGTCTTCTTAGCTGTGGAGTCACAACAGGGTTAGGTGGG
GTTTGGAAGGTGGGCAATGTACAGCAAGGCTCAACTGTGGCTGTCTTTGGTTTAGGAACT
GTCGGCATGGCTGTTGCAGAAGGGGCAAGAATCAGAGGTGCATCTAGAATCATCGGTGTT
GATGTGAACCCTAAAAAGTTTGACATTGGAAAAAAATTCGGTATTACAGAATTTGTGAAT
CCTAAAGACCATGAAAAGCCTGTTCACCAGGTGATCAAAGAAATGACTGATAGTGGGGTG
GATTACAGCTTTGAATGCACAGGCAACAAGTCTGTTATTGTTGAAGCCTTTAAAAGCACT
CGTAATGGATGGGGTACAACAGTGATTATAGGGGTCAATATGACAGAGATACCCATAGAC
TTTGGAGAATTGCTATGTGGTAAGACCATAAAAGGATCATTATTTGGAGGAATGAAGGCA
AAAACAGATCTTCCTCTTCTGGTGGACATGTATATGAAAAAGGAGCTTCAGCTTGATGAT
CTCATTACTCATGAAATCTCATTTCCAGAGATCAACAAGTCTTTTGAGTTGTTGAAGGGA
GGGGAGTGTTTGAGATGCATTATGTGGATGGACAGGGCATTGCATTAG
>evm.model.ctg66.316
ATGAGTGGATCATTTGGCAACTCCAAGGGAAAAGTTATCACCTGTAAAGCTGCTGTATGT
TGGGCACCTGGGGAAGCTCTGGTGATGGAAGAAATTCAAGTGGCTCCACCGCAGGCTCTG
GAAGTTCGCATCAGAATCATATGCACCACTCTCTGTCACTCTGATCTCAGTTTTTGGAAT
ATAAAACAGGAGAATAATAAAGGGCATCCTCGCATTTATGGCCATGAAGCAGTTGGAAGA
GTGGAAAGTATTGGGGAAAATGTGAAAGATATTGAGGAGGGAGACATGGTGATACCTGTG
TTTAGGTCACATTGCACTGAGTGTGTGGATTGCAAGTCAACCAAAAGCAATATGTGTGAC
ATCAGTTTAAAAAGCAGAAGTGAAGGACTGATGAAAAGTGACAATGGTACCAGATTCAGC
ATCAATGGTAAACCTATATACCATTTTTTAGGTGTTTCCAGCTTCTCTGAATACACTGTT
GTAGGGGTTGATCAAATCGTCAAAATAAATCCAATGGCCGCCCCTGATAAAGTTTGTCTT
CTTAGCTGTGGGGTTACAACAGGGTTAGGTGGGGCTTGGAAGGTGGGCAATGTAGAGGAA
GGCTCCACTGTGGCTGTCTTTGGTTTAGGAACTGTTGGCATGGCTGTTGCAGAAGGTGCA
AGAATCAGAGGTGTATCTAGAATCATTGGTGTTGATGTGAACCCTAAAAAGTTTGATATT
GGAAGAAAATTTGGTGTTACAGACTTTGTGAATCCTAAAGACCATGAAAAGCCTGTTCAC
CAGGTGATCAAAGAAATGACTGGAAGTGGGGTAGGTTACAGCTTTGATTGCACAGGCAAC
AAGTCTGTCATTGTTGAAGCCTTCAAAAGCACTTGTAATGGATGGGGTACAACAGTGGTT
TTAGGAGTGGGTATGACAGAGATACCCATAGATTGTCAAGAATTACTTCGTGGTAAAACC
ATAAAAGGGTCATTATTTGGAGGAATGAAGGCAAAAACAGATGTGCCCCTATTGGTGGAC
ATGTATATGAAAAAGGAGCTTCAGCTAGATGATTTCATTACTCATGAAATCTCATTTCCA
GAGATCAACAAGGCATTTGAGTTGTTGAAGGAAGGGGAGTGCTTGAGATGCATTATGTGG
ATGGACAGGGCATTGCATTAG
>evm.model.ctg66.344
ATGCTACACAGTCCACAATTACATACAGCCATGGACGAAACACTTGACAACTTTAAGGGA
GAAGTTATCACCTGTAAAGCTGCTGTGTGTTGGGCACCTGGGGAAGCTCTGGTGATGGAA
GAAATTCAAGTGGCCCCACCGCAGGCTCTGGAAGTTCGCATCAGAATCATATGCACCGCT
CTGTGTCACACTGATGTCAGCTTTTGGAGTAATAAACAGGATAACACAAGGTATCCTCGA
ATTTTTGGCCACGAAGCAGTTGGAAGAGTAGAAAGTGTGGGGGAAAATGTGAAGGATATT
GAGGAGGGAGACCTGGTGATACCTGTGTTCATGCCGCATTGCACTGAGTGTGTGGATTGC
ATGTCAACCAAAAGCAATATGTGTACCAAAGTAGAAGGTAAAATTGCAGGACTGATGACA
ATTGACAATAGCGCCAGATTCAGCATCAATGGGAAACCCATATACCATTTTTTGGGTGTT
TCCAGCTTCACCGAATACACTGTTGTAGAAGTTGATTCTGTCGTCAAGATAGATCCAATG
GCTGCCCCTGATAAAGTTTGTCTTCTTAGCTGTGGGGTCACAACAGGGTTAGGTGGGGTT
TGGAAGGTGGGCAATGTAGAGAAAGGCTCAACTGTAGCTGTCTTTGGTTTAGGAACTGTT
GGCATGGCTGTTGCGGAAGGGGCAAGAATCAGAGGTGCATCTAGAATCATCGGTGTCGAT
GTGAAGCCTGAAAAGTTTGACATTGGAAAGAAATTCGGTGTTACAGAATTTGTGAATCCT
AAAGACCATGAAAAGCCTGTTCACCAGGTGGTCAAAGAAATGACTGGAAGTGGGGTGGAT
TACAGCTTTGAATGCACAGGCAACAAGTCTGTCATTGCTGAAGCCTTTAAAAGCACTCGT
AATGGATGGGGTACAACAGTGGTTTTAGGATCGAATAGGACAGACATTCCCATAGACTTT
GGAGAATTGCTATGTGGTAAGACCATTAAAGGGTCATTATTTGGAGGAATGAAGGCAAAA
ACAGATCTTCCCCTACTGGTGGACATGCATATGAAAAAGAAGCTTCAGCTAGATGATTTC
ATTACTCATGAAATCTCATTTCCAGAGATCAGCAAGGCATTTGAGTTGCTGACAAAAGGA
GAGTGTTTGAGATGCATCATGTGGATGAACAGGACATTGCAGTAG
>evm.model.ctg66.317
ATGTCTGTTGCTGTGACTCCCACCCAAACTAGTTCAAAATCATCCTCTATGTCGGTGGTT
TCTATTGTGGGCGTTAGTAGGGACATTGTGGGTACTGGAGTGGTGGTTGCTCCATCTGGG
GTTGTTGCCTTTGTTGTTGATGGTGATCTGTTGCGGGTGCTAAGGTCCATCCGAGACCTT
CTTCTTTTGTTGGTGGATGAAGCTTTTCTCATATGCCCAAATCTGTTGCTCATACCCCAA
AGGGACTCATCCCCTTCCTTTTGCCAAGACCTCCCCTGTGGTGGTTTGTGTGAGGTTGTA
GAAAATGTTGATTTCTCCCAATGTTGTGCATTGAGAAATCTGATGAGTGGTGAGTTTGTT
AAAGCTGCTGTGTGTTGGGCACCTGGGGAAGCTCTGGTGATGGAAGAAATTCAAGTGGCT
CCACCGCAGGCTCTGGAAGTTCGCATCAGAATCATATGCACCGCTCTATGTCACACTGAT
CTCAGTATTTGGAATCTAAAACGGGAGGAAAATGGAGGACTCCCTTGCATTTATGGCCAT
GAAGCAGTTGGGTATGCTCCCTTTCATCAATTGATAAGTAGGAGAAGAGTGGAGAGTGTA
GGGGAAAATGTGAAGGGTATTGAGGAGGGAGACATGGTGATACCTGTATTTAGGCCACAT
TGCACTGAGTGTGTGGATTGCAAGTCAACCAAAAGCAATATGTGCGGCATCAGTTCAAAA
AGCAGAAGTGAAGAACTGATGAAAAGTGACAATGGTACCAGATTCAGCATCAATGGGAAA
CCTATATACCATTTTGTAGGTGTTTCCAGCTTCTCTGAATTCACTGTTGTAGGGATTGAT
CAAATTGTCAAAATAAATCCAATGGCTGCTCCTGATAAAGTTTGTCTTCTTAGCTGTGGG
GTCACAACAGGTTCTGTCTTTGTGTTTACAAATAATTATTGGATTCGTCTCAATGCTGAC
ACAGTTCCATTTTCTGATCAGTCCCCGACCAGATCTACTGTATTTTTTTCGTTTAGAAAT
GTCTGA
>evm.model.ctg269.10
ATGGCCTGCAAAAAGGTTTCTCAATCTATCACTTGCAAAGCTGCGGTGGCATGGGGACCT
GGGAAGCCTTTGAAGATTGAAGAAGTCCAAGTAGCACCTCCACAACCTCTCGAAGTGCGC
ATCAAAGTTGTATCCACATCACTTTGCAGAAGCGACATCACTTTCTCTGAGGCACAGGGG
CACATTCCAATCTTCCCACGCATCTTTGGCCATGAGGCAACAGGGATTATTGAAAGTGTT
GGAGAAGATGTAATTGATCTACATGAGGGTGATCATGTGCTTACTGTTTTTACTGGGGAA
TGCAAGGAGTGTATGCACTGTAAATCTGACAAAAGCAACATGTGTGAAACATTAAGAATG
GAAAGAAAAGGTGTCATGCACAGTGATCAGAAAACCCGTTTTTCTATAAATGGCAAGCCT
ATTTATCACTTTTGTGCAGTTTCAAGCTTTAGCGAGTACACTGTTGTGCACTCTGGGTGC
ATTGTTAAATTGAGCTCGGATGTTCCCTTGGGAAAAATATGTGTGCTCGGCTGTGGCGTT
GCGACAGGCTTTGGAGCTGCCTGGAAAGTAGCTAATATTGAGACAGGATCAACTGTTGTA
ATTTTTGGCCTTGGAACAGTAGGCTTATCTGTGGCTCAAGGTGCAAAATTAAGAGGGGCA
TCTCGGATAATTGGTGTTGATATAAACCCTGAGAAACATGAAAGAGGAAAGGCATTTGGC
ATCACTGAATTTATTAATCCCAATGACTACAAGCTACCAATTCAACAGGTTCTCAAGGAA
ATAACTGCAGGTGGAGCGGATTATTGTTTCGAATGTGTTGGAAGTGTTGACGTGATACGG
ACTGCTTTAGAATCCTGTTGCGATGGCTGGGGAATGGCAGTTGTAGTTGGAGTTCCCAGT
GGCAAAATGGAACTTTCAGCACATTATGGTTCACTTCTTAGTGGGCGTACTTTAAAAGGC
ACGTTGCTTGGTGGATGGAAACCTAGGTCTGAGTTGCCCATTTTAGTCGACATGTACTTA
AAAAAGGAAATTCAAGTTGATGAATATGTTACACACGAGTTGCCATTTTCTGAGATAAAT
AAAGCATATGACCTGATGAGAGAAGGGAAGTGCTTGAGATGTGTCATGCATGTAATAAAT
TAA
>evm.model.ctg46.33
ATGGATATCTCAGTGGATTCGAAACCACGACTTCCTGAAGGTTATACATTTGCTCCTTCG
AATTACGAGCAACATACAGGGAATCTTGCGGTGTACGTATGCGGTTTCAACGACGTTCGC
ATACTCCCGTACCAAATGCAGCCTCTCGGCCCTGAAGATGTAAGAGTACAAATCAAAGCT
GTGGGTATTTGTGGGAGTGATGTGCACTACCTGAAGCATATGAGAAACTCCCGCATTGGA
TTGAAAGAGCCTATGGTGCTTGGCCATGAAAGTGCTGGTATTGTGGTAGAAACTGGTAAA
CTTGTTAATAATTTAGTAATCGGTGATCGTGTTGCATTGGAGCCTGGGATCCCTTGTAAC
ATTTGCTCATTTTGCAAGCAAGGAAACAATAATTTATGTCGAGGAATTAAATTTTTTGGA
TCACCTCCCACTCATGGAGCTCTTGCACAACAGGTGGTGCATCCTGCATATTTGTGCCAT
AAATTACCAGACAATGTGTCTCTAGAAGAGGGTGCTATGTGTGAGCCTCTTAGTGTGGGT
GTGCATGCTTGTCGCCGTGCTAGCATTCAAGCTGGTACACGTGTGTTGATATTGGGAGCT
GGTCCAATTGGTTTGACGACTATGCTTGTTGCTCGTGCCTTTGGTGCTGTTAGAGTTGTA
CTGACAGATATTGATGAGAAACGCTTATCTACAGCAAGAGAATTGGGGGCTGATTCTACT
GTCCTTGTTTCCTTAGATGAAAAGGATTGTGATGGTGAATATCAGGCAATACATAGTGCC
ATGGGGGGTCTAATTGATGCAACTTTTGAATGCGTTGGAACTACAAGAACAATGACAACA
GCATTAAAAGTCACAAAATCTGGAGGGAAAGTTTGTCTGGTTGGGATGCTACATGATAAG
ATGACACTTCCTTTGACTGCTGCAGCTGCAAGAGAAGTGGATGTACTTGGTATATTCAGG
CACAGGAATGCATATGGTACATGCATTGAGCTGTTGCAATCTAAAAAAATTGACATACAA
AAGCTCATCACTCATCGCTTTGGATTATCTCATGATGAAGTGATAGAAGGCTTCAAGGCA
AGTGCTGGTGGAGGACACGCCATTAAAGTCATGTTCAATCTTTGA
